# Supplementary material for: The discovery and characterization of AeHGO in the branching route from shikonin biosynthesis to shikonofuran in Arnebia euchroma
Source: Front Plant Sci. 2023 Apr 25;14:1160571. doi: 10.3389/fpls.2023.1160571 (PMC10167036; doi:10.3389/fpls.2023.1160571)
Supplement: Supplementary file 2 [file Table_1.xlsx]

## Sheet: Table S1
Supplemental Table S1-Expression levels of unigenes in different cell lines and corresponding protein clusters.
Unigene	SP_FPKM	SD_FPKM	SD_12h_FPKM	SD_24h_FPKM	SD_36h_FPKM	protein_cluster
CL1.Contig1_All	9.5556	25.0938	22.8303	16.3016	37.6156	11
CL1.Contig30_All	0.9444	52.2245	54.5066	27.2636	71.2357	11
CL1.Contig5_All	50.2437	20.5503	17.2854	34.147	15.5699	3
CL1.Contig51_All	3.9873	171.39	240.335	59.8577	239.063	11
CL10.Contig3_All	14.6506	16.3232	95.1703	80.2376	65.7562	6
CL10.Contig5_All	24.6027	39.6809	102.147	103.139	107.898	6
CL10.Contig6_All	7.9939	24.0197	156.101	191.366	114.947	6
CL10.Contig7_All	13.5343	23.4098	64.503	72.2767	98.6196	7
CL100.Contig1_All	21.8698	31.5572	37.6528	23.2037	15.9295	10
CL10015.Contig1_All	1.8459	11.1639	30.0596	20.7206	40.3807	7
CL10027.Contig1_All	52.0934	64.4893	47.3052	120.478	32.4153	9
CL10028.Contig1_All	49.0175	104.228	98.9805	166.035	43.6483	9
CL1003.Contig10_All	31.8443	27.7096	25.0623	25.6387	10.9757	2
CL10033.Contig1_All	45.444	23.9453	27.0295	45.0724	23.6288	13
CL10033.Contig2_All	32.5954	47.0415	35.9953	36.7642	25.9734	12
CL10033.Contig4_All	25.93	37.2369	31.1856	36.5425	14.8503	9
CL10049.Contig1_All	114.701	164.008	151.146	122.627	358.407	1
CL10049.Contig2_All	15.0539	69.573	53.7145	43.0704	102.037	11
CL1005.Contig1_All	35.3005	27.2378	16.2151	15.7405	8.9061	2
CL10053.Contig1_All	18.2496	20.771	24.2918	37.6322	53.417	7
CL10058.Contig3_All	29.5057	28.1376	26.6678	31.8271	14.3438	9
CL10063.Contig3_All	29.5057	73.1542	59.284	54.5215	42.0908	8
CL10078.Contig1_All	113.023	109.499	118.838	95.1437	90.8896	14
CL10079.Contig1_All	166.239	193.738	175.749	50.738	110.32	14
CL10086.Contig4_All	31.1821	5.0373	3.1132	3.3744	5.8679	3
CL10098.Contig3_All	62.735	87.9882	73.5456	72.1188	88.3058	11
CL10109.Contig1_All	37.1691	11.499	7.7286	36.2519	21.6273	13
CL10109.Contig2_All	31.2828	11.8258	7.7985	16.1704	25.0898	13
CL10123.Contig1_All	72.3035	12.0697	9.8329	44.1011	45.4457	13
CL10128.Contig1_All	7.2743	31.0607	43.8437	43.9256	35.3631	6
CL1013.Contig18_All	22.8308	19.0955	43.1703	53.8926	37.7286	6
CL10146.Contig2_All	84.5342	16.4858	14.151	15.7472	7.1126	3
CL1015.Contig1_All	16.4078	18.0857	17.7432	40.1234	15.1511	4
CL1015.Contig2_All	24.9419	38.5882	29.0717	19.3336	20.8449	14
CL10153.Contig1_All	71.5597	19.2982	33.2834	30.2627	52.3424	13
CL10155.Contig2_All	16.2399	15.3837	11.8088	19.1992	34.1473	1
CL10155.Contig3_All	21.8219	33.1438	29.394	34.5408	40.5411	11
CL10156.Contig1_All	11.8291	26.6016	24.5573	34.0299	8.3546	9
CL10157.Contig1_All	63.1046	93.6679	37.8746	65.5116	105.298	11
CL10172.Contig8_All	72.6224	96.2207	79.3391	71.8853	81.6584	12
CL10177.Contig1_All	70.0198	1.8752	17.4414	6.1236	8.7373	3
CL1018.Contig1_All	24.4355	27.3973	21.5728	32.3671	24.0361	4
CL10180.Contig1_All	260.394	317.116	276.957	156.716	148.524	14
CL10199.Contig3_All	76.5071	99.6312	84.7563	83.88	76.5192	12
CL10205.Contig1_All	20.2583	11.3984	32.1432	34.9597	79.4817	1
CL10215.Contig2_All	17.405	45.7086	28.6662	25.9621	39.7375	11
CL10218.Contig1_All	72.3179	95.7631	93.0177	75.7947	62.5166	10
CL10218.Contig2_All	25.4287	56.5158	45.0753	42.7232	28.5037	10
CL10222.Contig4_All	675.901	390.728	557.754	882.209	566.446	4
CL10222.Contig5_All	4.7977	12.3135	31.1133	36.4395	26.7488	6
CL10222.Contig6_All	7.4761	70.5114	175.739	265.974	209.342	6
CL10232.Contig1_All	43.8278	62.2325	89.7882	56.0299	20.8351	10
CL10232.Contig2_All	87.7828	25.9642	20.6609	34.0392	12.0072	3
CL10232.Contig3_All	664.478	468.363	470.945	476.203	1282.63	15
CL10241.Contig1_All	17.3588	2.404	32.1561	32.5245	21.5449	6
CL10241.Contig2_All	22.4201	5.6645	60.3516	66.4311	39.1194	6
CL10241.Contig3_All	18.8929	6.8313	103.354	64.8672	47.0169	6
CL10241.Contig4_All	13.493	3.6564	56.7269	39.0815	20.0437	6
CL10242.Contig1_All	0	18.4702	17.1227	54.0538	18.1539	4
CL10244.Contig1_All	76.2712	30.6147	34.6782	33.9646	46.3439	13
CL10244.Contig3_All	48.4979	51.3121	107.854	104.83	138.655	7
CL10248.Contig1_All	18.1137	12.8964	9.5239	11.8603	32.4645	15
CL1025.Contig5_All	34.8467	31.4769	35.3794	15.4046	29.4475	2
CL10271.Contig2_All	39.6951	29.2393	35.7836	29.7577	19.1149	2
CL10282.Contig2_All	26.4758	21.6254	42.1989	30.2077	23.3327	6
CL10286.Contig1_All	0.2859	38.3723	26.8124	16.1134	14.177	5
CL10289.Contig1_All	17.6772	36.4757	30.8094	28.3144	18.1773	10
CL10293.Contig1_All	13.6371	35.1626	27.6789	33.4038	22.4087	8
CL10295.Contig1_All	34.103	69.5091	56.8571	112.414	67.9635	4
CL10298.Contig1_All	44.1405	42.122	57.1671	64.9326	65.9049	7
CL1030.Contig3_All	21.1304	22.5106	40.0423	47.7514	51.2678	7
CL1030.Contig4_All	17.2071	16.5515	25.4467	28.0481	32.2669	7
CL10312.Contig1_All	24.1692	33.8312	29.2356	13.315	22.3493	5
CL10315.Contig1_All	27.3325	93.8686	71.0487	86.466	55.5599	8
CL10317.Contig1_All	0.0684	1.3707	14.6131	17.1475	31.535	7
CL10322.Contig1_All	40.313	34.7069	43.6431	44.0242	23.3504	9
CL10322.Contig2_All	31.898	39.3911	47.9605	45.9649	24.3175	10
CL10347.Contig2_All	34.3055	38.4889	32.1949	41.9342	70.0727	1
CL10363.Contig1_All	35.1096	14.8832	11.5429	22.3346	11.2371	3
CL10371.Contig2_All	17.7428	46.8132	297.76	468.486	185.048	6
CL10381.Contig2_All	47.0622	79.2298	60.7431	39.3019	31.803	14
CL10385.Contig1_All	58.6065	1.7445	6.3814	6.6799	8.4214	3
CL10408.Contig2_All	38.0696	13.293	12.5826	12.654	24.178	13
CL10415.Contig1_All	43.7161	31.834	37.8715	30.3498	11.127	2
CL10416.Contig1_All	13.4487	17.96	9.6493	14.9704	30.114	1
CL10419.Contig2_All	97.8717	38.8178	72.9892	88.2833	124.148	15
CL10424.Contig1_All	45.3871	18.1016	36.2957	32.0157	28.0674	13
CL10424.Contig2_All	197.987	103.505	101.314	95.468	156.188	13
CL10426.Contig1_All	20.8043	42.8301	34.1764	60.4907	93.8642	7
CL10428.Contig1_All	3.9658	30.541	6.8736	8.8694	1.628	12
CL10428.Contig2_All	28.9287	68.336	20.417	16.0873	5.9134	14
CL10428.Contig3_All	6.969	44.1353	11.3488	12.6246	4.5867	12
CL10431.Contig3_All	8.7192	11.3529	24.4495	34.5737	22.3804	6
CL10443.Contig1_All	36.5735	8.8101	41.1232	98.1542	148.389	7
CL10444.Contig1_All	27.273	2.8307	17.0571	25.3145	60.3154	15
CL10446.Contig1_All	28.1121	123.456	70.722	45.2192	60.7392	12
CL10446.Contig3_All	28.2778	44.4376	36.5341	25.2631	10.9975	14
CL10446.Contig4_All	148.957	191.558	363.95	199.413	141.243	10
CL1045.Contig5_All	19.8334	33.1497	19.847	14.593	11.2487	14
CL10451.Contig1_All	40.0185	25.4802	17.3115	17.1271	35.2383	13
CL10462.Contig1_All	31.9848	2.8821	5.395	4.8452	9.2541	13
CL10464.Contig1_All	79.7229	132.327	123.436	215.473	44.7494	9
CL10467.Contig5_All	8.342	8.0691	10.5044	33.582	18.6658	4
CL10473.Contig1_All	87.4665	104.188	105.705	108.023	47.0725	10
CL10473.Contig2_All	11.4614	30.6856	32.4718	18.4853	16.2153	5
CL10473.Contig3_All	110.943	209.065	209.513	102.2	70.9498	5
CL10473.Contig4_All	29.9477	93.4197	91.8402	65.7242	20.0783	10
CL10489.Contig1_All	34.988	26.4883	22.9299	27.1555	25.8174	13
CL1049.Contig1_All	21.4696	96.4657	97.7806	48.767	22.7402	10
CL1049.Contig3_All	133.753	171.573	148.122	45.8391	83.6001	14
CL105.Contig11_All	40.5126	104.623	89.9423	35.7898	34.3352	5
CL105.Contig2_All	106.482	294.332	228.672	128.917	140.16	5
CL105.Contig3_All	28.7032	116.54	91.1303	41.0011	20.4054	5
CL105.Contig5_All	25.5237	47.2053	38.6095	43.4253	40.4926	8
CL105.Contig9_All	65.4075	138.909	128.178	50.1382	35.547	5
CL10501.Contig2_All	53.5523	26.9604	23.0642	36.2154	36.7318	13
CL10503.Contig5_All	34.1774	7.3529	12.8828	17.6755	13.1826	13
CL10508.Contig4_All	25.3628	24.8294	20.0469	34.1354	18.9286	9
CL10510.Contig1_All	78.6529	16.9197	127.349	150.387	60.6284	6
CL10512.Contig1_All	76.913	93.0276	94.9255	83.8376	67.5886	10
CL10512.Contig2_All	60.4391	97.3957	116.361	67.2123	39.9467	10
CL10519.Contig1_All	45.545	53.711	54.7148	45.8044	53.0821	5
CL10528.Contig5_All	23.2396	23.535	18.4614	19.6637	31.2149	15
CL10532.Contig2_All	39.9111	25.2388	21.9795	26.4363	22.7184	3
CL10533.Contig1_All	187.072	42.0817	24.4485	29.2738	41.3123	3
CL10533.Contig2_All	105.098	15.2556	6.7683	6.8981	8.1451	3
CL10538.Contig1_All	36.1862	11.0961	2.5846	3.4177	4.8173	3
CL10541.Contig1_All	47.3774	44.5584	42.6491	38.6152	38.1317	2
CL10542.Contig1_All	82.631	77.0302	65.9218	72.4016	52.1537	2
CL10542.Contig4_All	26.6315	31.7064	26.2207	22.0486	14.5587	14
CL10546.Contig4_All	31.3013	59.2992	38.5262	58.8523	53.0814	8
CL10553.Contig1_All	0.5375	0	34.0535	16.0209	24.7237	6
CL1058.Contig1_All	34.4903	112.13	241.006	329.596	154.03	6
CL10581.Contig1_All	62.8016	66.8588	51.6444	36.7764	59.7382	14
CL10581.Contig2_All	13.4693	15.3936	19.2104	20.7795	30.9126	7
CL10587.Contig3_All	33.0942	108.625	70.231	68.8196	56.3672	12
CL10589.Contig2_All	48.0438	0	1.3518	0.9768	0.9437	3
CL1059.Contig6_All	194.273	113.204	442.806	506.892	300.627	6
CL10593.Contig1_All	16.8134	36.188	29.6949	33.9142	23.4426	8
CL1060.Contig3_All	34.0726	7.6036	5.1618	6.6176	10.1708	3
CL10608.Contig1_All	111.793	153.82	52.2236	16.5826	8.9226	14
CL10608.Contig2_All	8.6101	115.841	27.5634	20.7579	18.7419	12
CL10612.Contig1_All	19.6705	33.0987	23.7435	25.785	27.2054	12
CL10614.Contig1_All	38.9343	33.5148	29.0584	32.4715	45.9467	15
CL10615.Contig1_All	59.8325	26.5676	28.3987	37.3274	29.1989	3
CL10615.Contig3_All	36.2211	54.3382	44.5314	35.0164	33.5202	5
CL10615.Contig4_All	24.0212	39.1228	36.7621	29.6841	15.5529	10
CL10622.Contig2_All	1.8601	11.564	17.0334	40.4107	11.0385	4
CL10633.Contig1_All	32.0635	74.1238	71.3612	64.4769	36.7729	10
CL10638.Contig1_All	61.6395	47.3544	43.082	34.3576	40.3707	2
CL10638.Contig2_All	47.4096	13.3416	11.0384	14.1266	9.4001	3
CL10638.Contig3_All	45.2992	46.2905	45.258	16.1719	17.4834	14
CL10639.Contig1_All	38.3642	36.1982	26.2002	71.6553	50.2143	4
CL1065.Contig2_All	31.2781	41.3785	19.6034	28.3307	28.0033	12
CL1065.Contig4_All	52.5643	43.0487	29.3918	21.6281	47.7185	13
CL10654.Contig2_All	69.0006	151.629	78.7445	86.2223	53.5085	12
CL10660.Contig1_All	5.6229	3.4829	69.3153	48.7715	49.1314	6
CL10663.Contig1_All	9.9944	43.2461	36.9978	35.5345	22.6226	8
CL10667.Contig1_All	40.1127	16.0312	78.7396	73.9413	49.3038	6
CL10667.Contig2_All	36.9908	9.1172	34.3464	29.7677	40.8481	15
CL1067.Contig4_All	11.0822	17.965	17.2194	25.2399	31.0792	7
CL10675.Contig1_All	30.4077	24.3841	18.6425	24.5992	22.1145	13
CL10679.Contig1_All	53.5529	44.3654	42.7954	31.3789	30.6169	2
CL10680.Contig1_All	40.3298	2.6697	12.9934	16.9409	16.8452	13
CL10702.Contig1_All	31.0418	20.0328	15.7485	46.7	26.914	4
CL10702.Contig2_All	28.8391	14.5149	12.5141	36.0246	20.9943	4
CL10704.Contig2_All	29.6503	43.7008	35.7004	33.4794	13.5938	14
CL10704.Contig4_All	15.9971	40.1672	49.4084	29.1805	20.0899	10
CL10707.Contig2_All	10.4637	10.8579	13.0855	12.3333	42.9397	1
CL10709.Contig2_All	27.3897	39.5154	34.6127	42.3927	36.9651	8
CL10711.Contig2_All	2.9481	5.1058	22.8113	25.405	39.8306	7
CL10727.Contig1_All	59.0771	40.5632	70.3737	172.576	100.545	4
CL10727.Contig2_All	131.166	70.0868	240.793	260.359	121.032	6
CL10731.Contig1_All	59.4779	67.7485	59.2867	43.7206	46.7732	14
CL10731.Contig2_All	25.7412	34.8769	29.0024	25.5221	22.9253	12
CL10733.Contig2_All	44.7665	29.1196	27.2063	26.0173	28.1937	3
CL10734.Contig2_All	32.8856	0.3431	0.8835	0.7661	2.6275	3
CL10744.Contig1_All	15.7914	22.9408	24.3054	21.3333	44.2624	1
CL1077.Contig5_All	45.3581	6.5392	44.8453	71.8161	49.5945	6
CL1077.Contig7_All	31.9885	46.4335	34.4846	27.2167	22.1868	14
CL10776.Contig2_All	19.348	38.4722	32.3301	24.5189	17.1517	10
CL1078.Contig5_All	111.045	6.19	21.658	34.3095	30.0444	13
CL10786.Contig2_All	191.775	57.1759	39.0617	16.6701	67.9296	3
CL10786.Contig4_All	15.1346	22.4647	32.8529	9.6741	8.4843	5
CL10803.Contig2_All	39.8859	0	0	0	50.8448	15
CL10805.Contig1_All	105.648	359.314	243.625	289.79	193.107	8
CL10805.Contig2_All	137.901	334.556	224.995	268.165	255.112	8
CL10814.Contig3_All	31.1382	33.8621	29.5671	22.4638	26.9926	14
CL10818.Contig2_All	25.1332	39.7422	30.0497	23.042	74.6479	1
CL10819.Contig2_All	22.2464	24.8783	24.1116	31.1846	25.3293	4
CL10830.Contig2_All	14.9605	22.201	36.967	37.5486	17.9891	6
CL10843.Contig1_All	11.5376	30.385	21.9357	19.8334	14.5621	12
CL10844.Contig2_All	29.7259	44.4756	36.2559	40.4425	34.9674	8
CL10848.Contig2_All	166.998	56.2958	65.4242	80.4768	76.057	13
CL10848.Contig4_All	72.0778	73.443	62.6336	59.2135	53.8044	14
CL10862.Contig2_All	17.4463	30.9625	20.1778	31.4198	34.5203	11
CL10876.Contig1_All	48.7185	22.3352	35.2102	44.1762	22.1867	3
CL10885.Contig2_All	90.9994	282.577	132.862	254.166	92.478	8
CL10892.Contig1_All	367.431	340.22	270.231	271.419	180.263	2
CL10907.Contig1_All	16.2741	13.0222	41.3081	30.8875	21.8425	6
CL10908.Contig2_All	6.2793	37.4465	23.0537	18.4503	24.9823	12
CL10908.Contig4_All	12.3232	48.1014	28.1186	38.13	33.9475	8
CL10918.Contig1_All	11.9884	4.803	31.5172	20.0142	19.5639	6
CL10923.Contig1_All	36.7318	0.3011	56.099	54.4525	96.5605	7
CL10929.Contig1_All	20.0463	54.6656	63.9104	87.3978	79.7131	7
CL10930.Contig2_All	39.1393	77.6347	68.5701	33.9467	38.3854	5
CL10934.Contig1_All	199.584	36.7067	55.9199	53.5633	36.9943	3
CL10939.Contig2_All	13.2285	7.1569	195.095	76.7816	136.099	6
CL10952.Contig1_All	4.6783	195.272	65.8645	129.969	195.27	11
CL10960.Contig1_All	34.6736	54.4153	61.8606	45.7868	58.6921	11
CL10968.Contig1_All	14.9834	18.4702	24.7923	17.3993	44.8243	1
CL10975.Contig1_All	18.0152	10.0389	31.7516	28.3498	32.2289	6
CL10979.Contig2_All	47.0891	11.5136	10.3746	4.3359	5.6569	3
CL10980.Contig4_All	97.4244	59.0833	66.2046	47.4082	94.8272	15
CL10985.Contig1_All	19.5235	30.5143	25.0719	11.9635	12.7058	14
CL10988.Contig11_All	28.5753	74.2137	80.5232	36.1153	49.4279	5
CL10988.Contig9_All	25.3082	38.8983	44.2278	38.9821	18.5049	10
CL1099.Contig17_All	113.21	111.733	90.5279	101.368	159.599	15
CL1099.Contig18_All	7.3128	54.1369	48.7113	15.0394	8.0375	5
CL10995.Contig1_All	137.533	282.408	253.892	178.496	178.243	5
CL10995.Contig2_All	474.667	460.535	391.771	543.816	399.122	4
CL10995.Contig3_All	42.3149	90.7796	88.4806	73.7615	41.6665	10
CL10995.Contig4_All	50.4068	117.953	103.751	93.2701	52.2325	10
CL10996.Contig2_All	28.08	37.9338	40.5766	31.3479	26.8193	10
CL11004.Contig1_All	171.087	37.1592	42.6765	49.8995	19.7197	3
CL1101.Contig1_All	368.423	390.551	402.069	376.864	296.623	10
CL1101.Contig3_All	147.356	257.414	254.934	207.567	126.874	10
CL11015.Contig3_All	18.7327	34.1418	32.6532	29.3128	23.6129	8
CL11019.Contig1_All	71.3765	93.1839	117.028	246.312	75.6158	4
CL11025.Contig1_All	42.5449	28.0136	30.0848	53.8193	24.3212	4
CL11029.Contig2_All	21.741	32.9224	18.0239	27.3504	20.1316	12
CL1103.Contig13_All	31.9278	68.3674	45.6607	29.1777	28.9017	12
CL11039.Contig1_All	11.2761	30.4622	16.2575	6.1155	15.7142	12
CL11040.Contig1_All	45.5264	10.0047	18.2375	12.9045	14.6146	3
CL11040.Contig2_All	33.0333	8.3169	7.9916	17.446	5.8931	3
CL11041.Contig1_All	6.6713	9.1347	23.8758	47.5932	23.0305	4
CL11043.Contig1_All	33.6516	0.2022	0	0	0.1963	3
CL11046.Contig2_All	16.2224	34.5033	18.9613	12.773	8.6285	14
CL11054.Contig1_All	11.6009	17.1	42.3411	58.4496	27.8079	6
CL11071.Contig2_All	13.4372	23.2286	24.0397	33.2708	22.4395	9
CL11072.Contig1_All	35.6103	52.2588	51.4137	26.7804	22.1308	5
CL11073.Contig1_All	39.2616	7.3732	43.014	17.736	12.8689	3
CL11076.Contig1_All	14.9227	43.6238	37.625	27.1062	47.0656	11
CL11078.Contig3_All	0.6199	4.4346	2.5489	9.2685	43.2208	1
CL1108.Contig1_All	36.8241	38.3545	141.902	107.871	133.547	6
CL11090.Contig1_All	26.6975	38.2279	41.5904	27.3662	41.6277	11
CL11090.Contig2_All	15.5215	30.3519	41.1769	16.2161	15.8098	5
CL11090.Contig3_All	14.343	33.7832	41.8556	17.4488	17.47	5
CL11090.Contig4_All	17.4922	36.0314	45.0478	20.0955	18.9325	5
CL111.Contig8_All	13.8308	8.9855	15.7344	19.8132	32.3462	1
CL11111.Contig1_All	60.1042	20.3705	12.2607	38.9515	104.775	15
CL11117.Contig1_All	66.2671	84.8899	95.0969	139.97	106.374	4
CL11119.Contig3_All	1.2879	2.6243	5.4842	10.235	69.5168	1
CL1112.Contig1_All	38.3655	1.2156	2.0034	1.6965	0.8522	3
CL1112.Contig2_All	76.5069	97.8814	89.8023	80.9197	39.7191	14
CL1112.Contig3_All	34.9176	45.5726	47.2494	55.9966	72.7664	7
CL1112.Contig4_All	36.9718	27.1076	26.0966	18.9295	7.5034	2
CL1112.Contig8_All	75.9807	95.9919	87.5071	100.737	93.1829	8
CL11126.Contig1_All	2.6084	10.025	17.2354	18.1319	31.6719	7
CL11137.Contig2_All	26.0471	28.2683	28.2492	32.0153	31.6503	7
CL11145.Contig1_All	26.8589	40.0445	31.5753	40.8556	29.3716	8
CL11146.Contig2_All	43.3944	50.4038	53.0447	59.5744	60.5775	7
CL11150.Contig1_All	73.2633	44.6547	62.7349	91.0001	112.51	7
CL11160.Contig6_All	38.0838	28.2377	11.3293	19.0709	32.4443	13
CL11172.Contig2_All	25.8365	26.1317	26.2883	34.0519	19.2567	9
CL11182.Contig2_All	38.9005	40.9574	55.9319	52.7098	41.8488	6
CL11185.Contig1_All	6.6446	7.1373	54.0059	45.1624	33.3783	6
CL11191.Contig1_All	78.4597	2836.86	1803.17	675.653	484.655	5
CL11191.Contig2_All	673.768	191.836	107.665	55.4266	25.5824	3
CL11194.Contig1_All	0.2509	17.0881	8.7361	114.133	9.3918	4
CL11196.Contig2_All	19.7134	24.1387	18.5757	35.1463	26.1623	4
CL11212.Contig1_All	60.5012	0.9463	2.8678	2.1211	2.5791	3
CL11213.Contig2_All	75.4752	23.9431	24.0983	24.1555	30.1543	3
CL11219.Contig2_All	432.011	190.763	301.703	341.695	270.216	13
CL11221.Contig5_All	38.1063	12.6384	20.8096	16.111	18.5554	3
CL11226.Contig1_All	22.1293	22.8886	24.1733	23.7267	43.172	1
CL11228.Contig2_All	34.6181	30.8691	25.5654	28.3717	39.4809	15
CL11234.Contig1_All	42.9829	33.4885	41.8597	38.0753	48.9553	15
CL11235.Contig1_All	115.11	141.291	145.98	189.02	141.782	4
CL11235.Contig2_All	161.494	204.349	217.438	203.8	180.655	8
CL11236.Contig1_All	26.7455	24.1185	21.1217	32.0416	67.5083	1
CL11251.Contig1_All	33.7208	26.1998	24.1637	24.4233	27.6932	13
CL11260.Contig1_All	32.3566	41.3345	32.7934	30.0012	25.9964	14
CL11264.Contig1_All	163.482	26.8033	7.1677	3.7118	5.0036	3
CL11268.Contig1_All	16.857	75.4974	65.0498	39.0436	26.7929	5
CL11269.Contig4_All	40.021	9.6936	8.7435	5.0018	24.415	13
CL11269.Contig5_All	21.9253	37.4512	40.7158	39.3421	64.9436	11
CL11273.Contig2_All	37.3249	62.7291	411.063	440.965	555.791	7
CL11273.Contig3_All	32.1536	4.1045	10.8298	6.0278	4.9039	3
CL11275.Contig3_All	352.209	466.373	414.309	411.286	344.045	10
CL11277.Contig1_All	459.383	138.966	338.232	140.633	513.11	15
CL11285.Contig2_All	42.2332	58.6502	50.5663	59.3759	35.3326	9
CL11287.Contig1_All	884.678	1192.25	1086.16	1045.16	1712.06	11
CL11314.Contig1_All	42.8084	7.8921	0.2459	3.0321	5.3113	3
CL11319.Contig2_All	24.627	33.3166	22.9748	27.8388	56.3992	1
CL11323.Contig11_All	280.458	183.42	148.397	125.618	211.837	13
CL11323.Contig12_All	18.6826	39.6828	37.0868	23.665	14.7196	5
CL11323.Contig7_All	36.4571	15.987	10.4359	20.4365	17.9068	13
CL11325.Contig1_All	25.0695	44.3286	35.8261	25.6974	29.9916	5
CL11330.Contig1_All	76.3651	47.7998	35.4675	37.6861	48.2595	13
CL11337.Contig2_All	81.5785	36.232	30.8991	53.4235	55.5412	13
CL11337.Contig3_All	57.1764	34.0193	60.5925	60.9061	103.384	1
CL11354.Contig1_All	5.9977	4.419	10.1776	11.3784	30.3633	1
CL11365.Contig5_All	34.9205	28.3736	34.2455	23.001	26.5231	2
CL11367.Contig1_All	0.317	53.5584	5.9856	8.6149	4.3155	12
CL11371.Contig1_All	107.992	86.7872	376.921	241.058	295.987	6
CL11371.Contig2_All	65.4456	49.0556	137.534	116.011	156.973	6
CL11372.Contig1_All	37.5072	7.9307	6.9652	3.7748	9.1168	3
CL11372.Contig2_All	81.4756	16.017	50.708	57.6974	112.341	15
CL11377.Contig1_All	31.0041	22.146	22.5664	22.1301	18.4183	2
CL11378.Contig1_All	33.5292	46.6953	32.3183	17.3541	40.3613	12
CL11379.Contig3_All	20.0191	37.934	43.2046	40.8394	51.7288	11
CL1138.Contig1_All	54.1375	55.027	63.0713	66.6003	65.902	6
CL11388.Contig1_All	11.5233	20.7292	19.2873	23.118	35.6015	11
CL11388.Contig2_All	6.5459	20.3737	17.1227	19.5509	35.2436	11
CL11389.Contig1_All	81.1406	42.3266	22.9776	34.0053	29.4279	3
CL11394.Contig2_All	5.4565	14.9111	66.6771	84.7453	155.686	7
CL114.Contig4_All	14.4085	51.3718	43.6693	21.6144	21.0575	5
CL114.Contig7_All	10.3843	34.2506	27.3465	10.631	10.4445	5
CL11401.Contig1_All	30.2405	19.5317	24.4048	46.9314	23.6315	4
CL11404.Contig1_All	35.8994	12.9697	9.3934	11.4032	11.2412	3
CL11413.Contig2_All	41.0727	32.3505	32.1293	49.3269	23.3504	9
CL11420.Contig1_All	10.2751	0.7583	10.7457	5.116	34.0718	1
CL11427.Contig1_All	41.7444	81.1978	99.7634	72.8524	130.386	11
CL11427.Contig4_All	18.983	35.1133	36.3812	36.0275	17.8912	10
CL11436.Contig1_All	9.0588	20.22	18.5046	11.4611	33.7205	11
CL11437.Contig1_All	34.2064	26.8424	26.6332	17.6221	10.0315	2
CL11443.Contig2_All	125.049	141.134	96.4115	45.3452	59.7973	14
CL11450.Contig11_All	22.2923	34.0705	22.4072	25.0808	21.0607	12
CL11450.Contig20_All	1.6153	26.4246	26.4965	13.2759	40.8327	11
CL11450.Contig7_All	120.004	72.7411	58.3152	60.0258	71.8419	3
CL11453.Contig1_All	42.6314	49.8153	45.6271	37.3368	40.711	5
CL11453.Contig2_All	32.5985	22.7741	14.7588	23.3177	15.2449	2
CL1146.Contig1_All	73.1578	12.5896	6.5522	2.9406	2.9481	3
CL11460.Contig1_All	80.6137	53.0887	49.4114	116.234	56.5043	4
CL11472.Contig1_All	16.5007	31.0949	15.9453	8.7338	6.0608	14
CL11487.Contig2_All	53.0934	53.1774	41.7996	32.9942	42.6564	2
CL11489.Contig1_All	40.9932	29.71	9.7531	13.6992	11.2073	2
CL11492.Contig1_All	10.9313	42.9637	34.5481	32.8551	26.4986	8
CL11493.Contig2_All	0	43.068	26.942	16.1844	116.926	11
CL11498.Contig1_All	43.0199	3.2122	9.7551	2.3373	4.6236	3
CL11498.Contig2_All	51.5407	3.1084	11.7325	6.2468	5.8194	3
CL11499.Contig2_All	19.7249	19.9899	15.3888	34.7692	21.5611	4
CL11500.Contig1_All	32.984	6.0066	9.095	56.3315	13.4109	4
CL11500.Contig2_All	166.825	69.9063	75.9325	209.007	32.682	4
CL11510.Contig1_All	62.6996	29.0906	21.6175	22.7351	67.2365	15
CL11510.Contig2_All	46.6104	26.5543	15.4849	36.7957	34.7161	13
CL11536.Contig1_All	30.7294	15.5933	13.1301	8.8263	15.3353	3
CL11543.Contig1_All	43.6489	34.9866	32.4342	35.9528	79.8985	1
CL11554.Contig1_All	25.0032	39.2432	34.8681	17.7397	15.6478	5
CL11561.Contig1_All	27.2982	40.2615	39.8968	37.2099	29.3677	10
CL11574.Contig1_All	32.6413	49.1038	42.8964	45.3957	30.7367	10
CL11578.Contig2_All	1.397	1.889	98.3909	94.8348	58.2037	6
CL11584.Contig6_All	56.5127	39.7388	40.578	37.4254	27.2594	2
CL11596.Contig2_All	52.8939	36.113	27.9626	36.4256	32.8568	3
CL11599.Contig2_All	29.2106	42.8509	15.342	18.4108	4.59	14
CL1161.Contig3_All	22.8972	30.2456	16.9907	17.3665	10.7394	14
CL11622.Contig2_All	16.734	34.6768	35.6296	27.5848	39.3659	11
CL11626.Contig1_All	62.8231	41.9483	26.7628	87.7345	20.0172	4
CL11631.Contig1_All	343.396	471.91	370.126	393.922	449.589	11
CL11631.Contig2_All	42.4861	23.4957	22.0236	32.0032	7.6027	2
CL11636.Contig1_All	11.1411	51.4906	47.1256	23.5975	60.0372	11
CL11636.Contig3_All	13.3807	46.7364	39.6416	25.8488	48.8416	11
CL11651.Contig1_All	74.4211	74.4919	56.5094	60.0696	54.1086	2
CL11654.Contig2_All	29.0696	6.369	18.5567	16.5479	33.6514	15
CL11655.Contig1_All	78.513	25.129	25.2064	95.1857	85.7241	15
CL11659.Contig1_All	98.6403	75.7975	61.8998	81.0083	89.6637	13
CL11659.Contig2_All	69.9699	42.8986	40.0675	62.8457	56.1496	13
CL11668.Contig1_All	0	5.3992	8.0187	30.0048	27.864	7
CL11669.Contig2_All	41.7498	56.6295	26.2491	55.3951	57.3387	11
CL1167.Contig4_All	54.5777	67.3967	60.1482	37.1579	39.2165	14
CL11675.Contig2_All	58.1194	22.9099	34.6963	38.8739	64.096	15
CL11679.Contig2_All	21.7179	34.3862	25.7159	22.5195	36.2594	11
CL11680.Contig1_All	83.944	25.5681	28.5016	13.0821	12.1816	3
CL11684.Contig2_All	25.0016	45.399	52.2764	42.9767	49.6837	11
CL11686.Contig2_All	11.8262	37.2695	16.6929	8.656	9.5819	12
CL11689.Contig1_All	49.7107	90.8181	60.7756	58.9787	24.6622	14
CL11689.Contig2_All	81.0023	87.7403	88.2575	89.6628	96.2462	11
CL11694.Contig1_All	1004.55	87.5425	1131.74	888.016	2290.28	1
CL11702.Contig1_All	52.1507	107.254	89.3956	52.4849	110.165	11
CL11703.Contig1_All	75.6039	45.3509	45.4035	64.5616	36.0614	3
CL11703.Contig2_All	12.5809	17.3558	16.1447	46.7639	11.7704	4
CL11709.Contig1_All	58.0301	49.6493	45.2418	59.9911	67.8259	15
CL11723.Contig3_All	13.5141	9.0236	23.0046	30.3181	9.0333	9
CL11739.Contig1_All	88.826	135.771	74.7066	81.6217	143.939	11
CL11739.Contig2_All	41.7425	32.0723	16.7245	28.774	54.4842	15
CL11742.Contig1_All	26.867	57.483	36.3058	24.7456	16.851	12
CL11750.Contig3_All	34.8693	4.4862	4.3169	6.2768	4.6857	3
CL11769.Contig2_All	1143.3	564.38	1221.25	1467.75	1592.44	7
CL1177.Contig2_All	85.148	64.8763	57.5222	63.3978	45.8536	2
CL11771.Contig1_All	68.6653	24.173	17.3595	27.7106	10.9066	3
CL11779.Contig1_All	26.9761	35.7181	35.2315	34.008	37.8474	11
CL11784.Contig1_All	10.7573	33.0925	23.7816	21.9102	20.42	8
CL11785.Contig1_All	12.1856	35.1927	8.1838	32.0284	11.5026	9
CL11792.Contig2_All	5.9896	6.4017	4.2924	11.5704	30.29	1
CL11805.Contig2_All	0.2218	0.0444	1.771	1.7856	39.5036	1
CL11809.Contig2_All	378.106	11.3136	480.43	187.702	1146.38	1
CL11820.Contig2_All	49.9094	89.5798	21.8303	35.285	9.4244	14
CL11834.Contig1_All	24.2155	34.1419	379.641	337.44	421.439	6
CL11835.Contig1_All	68.9995	24.3913	25.2335	28.9488	21.9618	3
CL11842.Contig2_All	12.294	29.6329	438.257	410.558	413.892	6
CL11843.Contig2_All	106.151	98.3374	74.4673	49.7655	112.446	15
CL11843.Contig5_All	39.7998	181.181	166.435	202.984	57.1715	8
CL11856.Contig1_All	140.363	2.5511	6.4329	7.5536	43.7842	13
CL11856.Contig2_All	88.9696	0.9972	3.6136	5.4653	13.4638	3
CL11859.Contig1_All	142.793	283.371	290.039	307.521	198.036	8
CL11859.Contig2_All	66.676	84.101	76.519	92.8157	47.1058	9
CL1187.Contig2_All	30.3359	3.758	4.8181	5.5437	5.6661	3
CL11871.Contig2_All	40.3258	40.7095	31.6968	27.0226	28.2606	2
CL11883.Contig1_All	23.3613	19.2315	21.8399	36.3938	28.0031	4
CL11885.Contig1_All	17.5459	57.3832	29.757	93.3367	18.452	9
CL11885.Contig2_All	22.4851	44.2313	28.3877	93.7729	16.5142	9
CL11888.Contig1_All	38.2898	30.9717	23.6581	23.4706	23.9063	2
CL11890.Contig1_All	146.629	68.5639	82.1653	125.294	57.858	3
CL11890.Contig2_All	135.867	73.8809	84.1026	135.411	168.173	15
CL11890.Contig3_All	391.851	283.656	295.658	232.956	231.383	2
CL11892.Contig1_All	41.4975	21.7634	13.3493	11.4274	20.8088	3
CL11892.Contig2_All	7.5374	50.6465	29.8289	26.7341	50.5875	11
CL11894.Contig1_All	759.996	27.468	55.2677	59.7711	120.932	3
CL11903.Contig3_All	99.1415	146.354	109.297	85.3315	73.9489	14
CL11923.Contig1_All	27.9937	20.8335	62.1098	105.684	63.8343	6
CL11927.Contig1_All	0	0	0	196.696	0	4
CL11938.Contig2_All	18.6167	22.1643	22.0965	17.9406	40.8969	1
CL11939.Contig1_All	4.098	8.8931	12.6835	81.7981	2.3242	4
CL11942.Contig1_All	26.2164	66.3787	76.5043	44.5749	69.0275	11
CL11945.Contig1_All	121.591	5.2558	83.5256	38.7782	175.07	15
CL11954.Contig2_All	108.492	70.0944	83.5933	90.7832	46.3309	2
CL11961.Contig1_All	41.7733	93.5295	71.2404	53.0036	51.1544	5
CL11966.Contig2_All	26.5332	49.8034	20.376	23.7418	11.7834	14
CL11973.Contig1_All	44.7651	58.9648	41.565	109.487	73.4599	4
CL11977.Contig1_All	36.1874	52.1215	51.7201	55.1057	45.8682	8
CL1198.Contig3_All	26.1426	44.8022	33.971	39.5313	60.6067	11
CL11989.Contig1_All	13.6327	10.2624	19.995	37.8394	27.3114	4
CL11989.Contig3_All	79.793	191.309	208.7	292.593	213.709	6
CL11989.Contig4_All	112.71	97.1897	151.924	228.972	118.252	4
CL11989.Contig5_All	113.121	122.421	200.82	205.489	59.9539	9
CL11991.Contig2_All	16.3332	25.5789	30.5203	31.3181	34.4536	7
CL11997.Contig2_All	59.3037	22.3928	19.5212	17.3142	29.1911	13
CL12.Contig1_All	48.9473	58.6528	68.2177	98.0283	78.0134	4
CL120.Contig7_All	16.7954	25.0172	27.762	56.529	17.8849	4
CL12000.Contig1_All	26.9074	16.9322	15.9493	20.1868	37.8414	15
CL12003.Contig1_All	174.746	138.651	127.81	74.523	59.6967	2
CL12006.Contig1_All	26.5707	46.6334	35.6262	40.2832	38.0163	8
CL12007.Contig1_All	50.4785	15.1049	22.6731	46.9092	98.6135	15
CL1201.Contig2_All	30.4071	0.763	1.8272	2.7471	3.5181	3
CL12011.Contig1_All	32.8747	73.4727	62.4365	149.978	23.7742	9
CL12012.Contig1_All	11.877	35.5377	18.4839	19.2828	25.2015	12
CL12031.Contig1_All	248.393	188.839	193.43	165.101	79.9617	2
CL12031.Contig3_All	161.207	523.69	434.835	193.622	135.443	5
CL12032.Contig2_All	51.4473	14.7366	24.4807	41.9384	43.1082	13
CL12039.Contig1_All	23.7048	66.9751	34.5233	37.6203	24.0448	12
CL12043.Contig1_All	29.4533	53.0999	52.3254	85.0398	132.365	7
CL12063.Contig1_All	11.0837	23.7338	18.2761	30.7718	11.148	9
CL12068.Contig1_All	31.7093	0.4404	0.4323	1.3535	2.7662	3
CL12074.Contig2_All	18.2889	8.431	40.6803	23.2373	21.7918	6
CL12075.Contig2_All	333.988	177.006	117.766	130.636	225.217	13
CL12075.Contig3_All	291.258	223.059	182.67	137.627	199.267	2
CL12076.Contig1_All	51.9607	63.0905	50.1163	52.2937	59.9301	11
CL1208.Contig2_All	150.634	110.951	123.164	139.357	184.959	15
CL1209.Contig2_All	101.627	79.451	44.4549	48.1276	32.5521	2
CL12103.Contig1_All	21.0992	33.9453	32.0859	47.3177	76.7263	1
CL12103.Contig2_All	37.277	19.6172	15.9861	28.6138	33.6326	13
CL1211.Contig8_All	34.9623	31.4969	32.7391	23.9202	24.7914	2
CL12129.Contig1_All	37.6545	39.4064	21.1121	31.1426	37.1737	15
CL12130.Contig1_All	88.4793	118.474	85.9203	144.866	117.942	4
CL12144.Contig1_All	147.463	142.611	85.4156	139.401	82.4842	2
CL12144.Contig2_All	56.0945	16.574	14.0628	11.8553	10.3624	3
CL12155.Contig2_All	9.1903	32.4592	20.435	21.6626	38.5636	11
CL12161.Contig1_All	12.3965	14.571	25.9695	29.1277	36.8058	7
CL12162.Contig1_All	35.0928	34.2234	29.7973	38.6868	28.0591	9
CL12167.Contig1_All	19.7683	43.0272	35.2832	24.3941	18.541	5
CL12185.Contig3_All	101.308	13.875	12.2316	15.4402	14.3501	3
CL12186.Contig1_All	554.341	855.377	790.377	678.128	869.721	11
CL12186.Contig2_All	402.992	638.286	441.344	754.004	227.591	9
CL12201.Contig1_All	36.4436	87.3493	45.8718	45.5032	72.8558	11
CL12201.Contig2_All	47.8715	37.242	18.7302	21.2105	33.3713	13
CL12207.Contig1_All	111.253	139.19	108.103	112.93	70.5702	14
CL12207.Contig3_All	67.6172	58.9565	43.0907	62.0908	31.7603	2
CL12214.Contig1_All	94.6336	81.8759	70.1876	148.764	52.0827	9
CL12214.Contig2_All	24.899	30.616	22.6527	21.8811	11.5811	14
CL12215.Contig1_All	363.64	295.029	200.434	282.051	402.729	15
CL12215.Contig2_All	68.2594	107.697	66.4465	80.1463	127.025	11
CL12228.Contig1_All	14.9357	41.4435	42.4531	32.517	31.34	8
CL12228.Contig2_All	21.1098	82.0499	64.5931	64.7008	28.8042	8
CL12229.Contig1_All	21.7382	15.4997	32.6455	20.4435	27.7726	6
CL12251.Contig1_All	164.84	72.3732	55.678	65.1467	55.6188	3
CL12251.Contig11_All	809.878	607.508	361.736	424.394	496.582	2
CL12251.Contig12_All	582.43	309.068	213.178	206.007	327.218	13
CL12251.Contig2_All	384.138	278.71	191.024	208.899	178.702	2
CL12251.Contig3_All	990.983	471.28	360.992	378.693	363.498	3
CL12251.Contig4_All	1837.61	834.014	804.537	868.21	1880.73	15
CL12251.Contig5_All	613.299	315.984	388.853	573.101	516.667	13
CL12251.Contig6_All	799.799	422.075	410.123	529.869	578.576	13
CL12251.Contig7_All	60.2325	14.8754	20.6852	74.2369	18.4512	4
CL12251.Contig8_All	611.539	336.603	477.637	601.904	381.707	13
CL12251.Contig9_All	275.335	136.132	85.6137	92.1088	89.4827	3
CL12268.Contig2_All	10.2817	15.1793	22.8303	17.2776	30.1733	7
CL1227.Contig8_All	7.0475	19.529	26.1749	30.0258	12.3338	9
CL1230.Contig13_All	45.338	32.0751	23.0531	31.5054	27.2882	3
CL12307.Contig1_All	39.5916	37.3705	27.2754	24.8251	18.1673	2
CL12326.Contig1_All	77.2122	165.029	159.177	210.546	150.632	8
CL12329.Contig1_All	51.7383	82.0324	53.3174	64.746	37.8063	12
CL1233.Contig1_All	843.341	367.797	277.739	700.486	944.568	15
CL1233.Contig2_All	88.9029	53.2181	26.0459	41.6245	34.2	2
CL12345.Contig1_All	185.633	146.963	155.881	203.189	169.118	4
CL12347.Contig2_All	11.8023	22.349	20.0336	14.9402	32.8114	11
CL12356.Contig1_All	54.1127	0.5705	1.0578	0.6688	1.1538	3
CL12357.Contig1_All	21.418	37.941	19.3674	20.9922	22.3005	12
CL12358.Contig2_All	22.3779	35.4768	28.3523	43.8134	36.8986	4
CL12361.Contig1_All	13.6371	25.8687	55.4451	422.547	196.273	4
CL12375.Contig2_All	34.6152	36.3999	48.378	33.9679	32.1161	5
CL12389.Contig1_All	28.9919	37.4918	22.4896	55.0313	7.493	9
CL12413.Contig2_All	19.9017	40.1408	19.4962	16.3542	15.0006	12
CL12425.Contig1_All	35.3149	174.865	76.446	102.628	66.7413	12
CL12432.Contig1_All	55.0398	33.6816	46.1934	40.562	58.0446	15
CL12441.Contig1_All	30.4388	16.9125	20.7673	14.6089	14.8334	3
CL12449.Contig2_All	0.413	30.3632	53.3816	21.6143	10.039	10
CL12451.Contig1_All	55.2369	56.1311	43.8086	78.1746	58.9639	4
CL12458.Contig1_All	40.6421	29.3662	16.8678	35.6303	25.878	13
CL12467.Contig2_All	12.6241	19.8338	24.8222	13.9506	47.4115	1
CL12467.Contig4_All	28.6165	18.2865	25.4487	20.0687	32.6911	15
CL12477.Contig1_All	37.9055	77.3249	41.8852	29.7442	35.8993	12
CL12477.Contig2_All	85.6484	73.7441	57.0124	46.7761	52.7599	2
CL12500.Contig2_All	546.622	192.249	140.664	170.293	520.155	15
CL12500.Contig3_All	39.8418	23.0308	18.3911	35.7437	42.7215	15
CL12524.Contig1_All	1118.98	1188.74	837.899	1526.28	1621.65	7
CL12535.Contig2_All	32.1602	14.316	16.1155	26.4581	6.9485	2
CL12542.Contig1_All	25.7875	32.1953	28.1203	32.0486	21.7489	9
CL12547.Contig1_All	198.258	221.588	198.955	194.672	111.071	14
CL12547.Contig2_All	141.865	94.7508	79.8837	102.587	112.167	13
CL12570.Contig1_All	0.9507	0.056	358.552	328.747	1976.92	1
CL12579.Contig2_All	21.004	12.2717	8.3582	13.5891	36.4673	15
CL1258.Contig1_All	32.3655	15.2872	10.536	13.3456	14.5226	3
CL12584.Contig1_All	30.4319	65.9296	79.6502	32.9572	24.0135	5
CL12594.Contig4_All	40.3722	22.6745	14.8893	63.4147	48.424	4
CL12595.Contig1_All	15.2775	30.4488	15.9048	25.3151	27.1572	11
CL12598.Contig1_All	36.4123	14.1174	5.6712	4.7285	20.0996	13
CL12598.Contig2_All	60.1593	101.56	67.8988	52.6291	94.8674	11
CL1260.Contig1_All	60.0213	85.1889	77.9357	75.1082	61.0575	10
CL12615.Contig1_All	28.5765	62.088	53.2445	24.7243	18.8115	5
CL12615.Contig2_All	35.6613	30.901	25.5553	29.8586	17.9837	2
CL12628.Contig1_All	17.4193	34.455	23.0412	31.9278	19.349	8
CL12628.Contig2_All	0.8808	19.6281	20.6495	82.6578	2.9972	4
CL12630.Contig2_All	69.9508	3.0092	13.8413	13.6456	12.9581	3
CL12634.Contig2_All	2.1176	10.1925	33.9178	40.1969	21.5042	6
CL12674.Contig1_All	1.4648	0.524	20.1101	10.7407	37.0294	1
CL12681.Contig1_All	21.6713	70.6865	60.2903	39.176	35.6209	5
CL12693.Contig1_All	32.4871	23.0653	21.478	26.4356	29.8371	13
CL12705.Contig4_All	28.6005	29.5337	35.87	41.321	20.8216	9
CL12711.Contig1_All	23.8848	57.2785	34.8402	46.3317	21.6109	8
CL12714.Contig1_All	356.237	333.745	411.611	362.124	232.465	10
CL12736.Contig1_All	355.893	221.452	181.113	588.347	180.406	4
CL12737.Contig1_All	42.0114	16.1462	12.2467	12.5367	14.4863	3
CL12742.Contig1_All	33.4493	26.9008	30.4971	25.9249	16.0206	2
CL12749.Contig1_All	22.1563	40.0527	41.1448	78.7238	53.0668	4
CL12749.Contig2_All	31.4519	26.2804	61.7952	66.6296	77.7166	7
CL12750.Contig1_All	33.6907	40.1369	30.1037	25.1106	13.0815	14
CL12758.Contig2_All	43.6599	22.8281	14.8893	22.809	21.4949	3
CL12775.Contig2_All	29.4218	111.392	114.142	75.443	53.9203	10
CL12778.Contig1_All	22.3528	70.1496	80.6474	15.3187	16.041	5
CL12786.Contig2_All	24.7357	26.6123	23.3786	31.0063	23.4963	9
CL12798.Contig1_All	24.0979	52.363	43.4611	38.2283	22.715	10
CL12802.Contig1_All	5.59	2.4343	39.8308	19.6905	6.7347	6
CL12802.Contig2_All	2.8462	1.9005	33.3646	19.335	6.1111	6
CL12803.Contig2_All	83.4179	32.6018	22.6388	28.1814	24.0668	3
CL12805.Contig1_All	102.311	63.8167	49.4068	45.5075	113.684	15
CL12805.Contig2_All	83.1146	74.2278	63.9892	74.934	152.529	1
CL12826.Contig1_All	221.47	729.478	666.021	645.167	391.731	8
CL12826.Contig2_All	77.4069	226.507	248.315	142.058	121.302	5
CL12826.Contig3_All	138.529	447.174	447.158	289.666	233.172	10
CL12829.Contig1_All	22.7102	47.2556	40.5388	56.8736	27.2155	9
CL12834.Contig1_All	10.3111	20.4279	7.4698	33.8685	3.1949	9
CL12834.Contig2_All	0.1493	26.9202	25.6495	61.3131	30.7782	4
CL12842.Contig1_All	18.0229	39.6698	33.1683	38.7205	16.3689	8
CL12844.Contig1_All	69.1054	121.402	119.527	122.316	94.0889	8
CL1286.Contig2_All	1190.37	753.056	867.472	1009.2	892.544	13
CL1286.Contig3_All	38.5586	12.2335	18.2346	27.2363	21.8882	13
CL1286.Contig5_All	105.28	54.0883	202.784	32.4036	55.9838	5
CL12873.Contig2_All	34.6293	0.2579	0.2391	0.6478	0.5007	3
CL12874.Contig1_All	51.7744	22.1068	15.4657	41.4538	108.017	15
CL1288.Contig1_All	17.7858	18.7515	14.2545	40.6984	14.3802	4
CL12880.Contig1_All	74.823	3.535	0.9831	2.8416	5.4904	3
CL12901.Contig1_All	47.7537	71.1842	81.0854	83.4398	111.431	7
CL12913.Contig1_All	699.34	167.954	295.671	187.339	335.097	13
CL12919.Contig1_All	11.2287	33.7395	13.1528	13.1262	16.628	12
CL12923.Contig1_All	0.4918	9.3583	18.3784	22.3948	34.9032	7
CL12927.Contig1_All	70.4499	441.158	329.199	371.869	320.256	8
CL12927.Contig2_All	430.035	577.017	295.541	390.986	187.209	14
CL12940.Contig2_All	35.6021	14.4303	10.8347	18.754	17.6548	13
CL12945.Contig13_All	0.8382	38.0599	26.4624	73.3933	15.7564	9
CL12945.Contig7_All	16.6539	149.965	126.843	254.572	66.678	9
CL12958.Contig3_All	19.9437	71.4182	69.7593	40.4179	29.2188	5
CL12969.Contig2_All	29.2964	30.449	29.6309	31.5317	26.7886	9
CL12978.Contig1_All	36.2085	19.9462	16.4973	22.5423	17.1929	3
CL12979.Contig3_All	28.1379	60.4171	57.0031	35.122	32.4842	5
CL13002.Contig1_All	51.635	0	0	0	0	3
CL13017.Contig1_All	190.367	135.984	111.457	135.947	205.208	15
CL13022.Contig5_All	29.0827	26.4806	22.0939	25.0117	33.1604	15
CL13023.Contig1_All	24.5373	41.6725	40.3304	14.1111	32.4513	5
CL13026.Contig1_All	4.2645	5.1948	38.3657	40.0763	35.5233	6
CL13028.Contig3_All	68.7404	2.9147	38.7111	15.5996	40.6248	13
CL1303.Contig1_All	51.0237	105.478	102.448	81.744	71.1146	10
CL13035.Contig1_All	52.2667	100.01	88.7471	59.3712	73.133	5
CL13044.Contig1_All	30.3015	0	0	0	0.2976	3
CL13057.Contig1_All	279.186	62.463	91.5289	52.6407	78.0215	3
CL13057.Contig2_All	100.524	15.6152	12.0994	9.8358	9.276	3
CL13079.Contig1_All	74.3966	13.9355	11.4241	10.1258	10.7327	3
CL13079.Contig2_All	222.063	47.6918	79.6847	63.2676	51.3807	3
CL13083.Contig2_All	27.6475	28.0568	39.7185	28.9264	34.8224	6
CL13095.Contig2_All	69.002	99.2724	54.3976	44.5218	26.4611	14
CL13101.Contig1_All	57.4552	55.6757	66.8148	257.605	84.126	4
CL13101.Contig2_All	16.7002	36.1689	45.2601	37.3355	54.643	11
CL13112.Contig2_All	259.613	134.125	182.208	194.104	172.712	13
CL13113.Contig2_All	15.4428	52.49	27.7625	19.5099	10.3825	12
CL13116.Contig1_All	17.5629	31.0236	32.3183	11.4087	6.3647	5
CL13116.Contig2_All	220.666	56.7832	47.6965	86.5309	69.4349	3
CL13120.Contig1_All	75.2217	80.3688	61.7998	71.3033	67.9401	2
CL13123.Contig1_All	35.0917	25.679	26.9974	39.0645	19.4964	9
CL13124.Contig1_All	123.518	136.649	127.485	88.5434	49.6386	14
CL13132.Contig1_All	119.278	8.3906	14.5131	13.9057	8.6035	3
CL13134.Contig1_All	145.015	181.43	142.641	136.017	257.431	1
CL13141.Contig1_All	97.5709	121.325	137.209	110.876	100.136	10
CL13151.Contig1_All	46.7637	48.7893	61.2542	35.8578	67.93	1
CL13159.Contig1_All	33.2512	39.5563	30.8742	48.4656	34.0634	4
CL13159.Contig2_All	74.8819	51.1196	42.5474	56.2401	55.057	13
CL13162.Contig2_All	119.771	2.8416	96.4	9.2603	53.901	13
CL13169.Contig2_All	28.9057	45.2476	33.8522	39.8535	36.6144	8
CL13173.Contig1_All	38.7052	36.5839	38.7628	29.1389	23.8084	14
CL13174.Contig1_All	14.4002	36.8522	29.825	23.1288	16.1439	10
CL13180.Contig1_All	41.7759	2.1519	45.6607	9.9303	27.6199	13
CL13180.Contig2_All	65.8075	2.8179	39.4701	9.1137	25.5162	3
CL13183.Contig1_All	40.8389	0	0.1142	0.0413	0	3
CL13191.Contig1_All	43.4266	10.4433	8.3425	10.8844	10.677	3
CL13193.Contig2_All	30.8617	28.5689	25.4354	24.4319	19.3221	2
CL13212.Contig2_All	44.69	36.8014	31.6372	31.0664	22.577	2
CL13215.Contig1_All	41.9408	36.7813	38.4767	32.8689	32.6808	2
CL13216.Contig2_All	58.4158	93.4601	57.7848	38.6555	43.5808	14
CL13217.Contig1_All	48.8198	89.942	79.7407	40.8841	53.0096	5
CL13217.Contig2_All	310.872	472.695	443.751	488.006	610.481	11
CL13218.Contig1_All	1080.9	445.135	523.266	787.636	716.361	13
CL13218.Contig2_All	488.763	85.8941	394.519	393.818	1004.07	15
CL13221.Contig1_All	39.575	2.185	4.1778	1.8525	2.4856	3
CL13231.Contig2_All	52.5909	70.1526	63.265	77.0242	36.9742	9
CL1324.Contig17_All	43.3254	34.0475	36.7211	35.3296	44.2843	15
CL1324.Contig2_All	14.7807	28.9099	26.2829	16.1385	38.0964	11
CL1324.Contig3_All	35.3604	48.4798	39.0224	37.9206	55.2334	11
CL1324.Contig4_All	20.6128	23.2998	20.643	17.4849	34.4995	1
CL1324.Contig6_All	16.694	27.2193	18.7449	18.7546	37.1806	11
CL1324.Contig7_All	55.1562	62.3774	44.5171	78.4483	76.3502	7
CL13246.Contig1_All	61.6812	281.116	214.128	186.461	125.648	8
CL13249.Contig1_All	368.687	384.221	364.767	521.612	460.967	4
CL13255.Contig2_All	42.0176	25.8739	195.936	275.334	216.972	6
CL13260.Contig10_All	22.5221	26.8857	21.5199	35.0539	28.2208	4
CL13262.Contig1_All	30.3932	68.0946	59.8616	27.723	44.3664	5
CL13267.Contig2_All	93.5815	0.9189	6.7298	2.4007	9.2771	3
CL13274.Contig2_All	70.5756	147.762	120.007	101.455	68.2283	10
CL13278.Contig1_All	11.5807	16.1378	18.2331	19.5094	45.7728	1
CL13278.Contig2_All	19.0446	19.612	17.9322	34.5539	65.199	1
CL13280.Contig7_All	60.4828	7.688	37.4394	40.6444	92.126	15
CL13282.Contig1_All	174.097	139.515	1109.02	363.667	574.494	6
CL13284.Contig1_All	74.3802	93.9321	107.812	85.3957	92.5309	5
CL13287.Contig1_All	62.5174	35.6448	27.063	17.4831	29.9299	3
CL13297.Contig1_All	201.433	378.544	186.962	84.1146	94.0845	14
CL13297.Contig2_All	57.9716	71.13	61.2958	61.1072	55.029	12
CL133.Contig1_All	119.375	196.488	185.262	196.467	133.911	8
CL13316.Contig1_All	79.0575	59.1161	49.8356	56.5942	29.6615	2
CL13320.Contig2_All	37.4504	57.4882	45.1682	40.7788	49.6176	12
CL1333.Contig2_All	24.5211	44.0199	34.1522	34.59	90.2186	1
CL13336.Contig1_All	36.7422	136.554	236.125	138.056	89.49	10
CL13344.Contig1_All	46.753	30.2662	32.2272	44.5422	49.1292	15
CL13354.Contig2_All	19.2453	43.0737	34.8481	30.9557	34.131	8
CL13355.Contig1_All	61.2478	34.8434	24.4824	36.308	35.5687	13
CL13356.Contig1_All	72.2042	101.335	115.048	202.301	340.177	7
CL13356.Contig2_All	23.2569	8.7057	11.3425	8.7477	50.0205	15
CL13356.Contig3_All	556.814	861.452	1217.97	1444.65	3009.53	1
CL13360.Contig1_All	77.6176	192.904	167.202	168.21	73.5253	10
CL13360.Contig2_All	140.806	0.9099	2.8678	4.7541	4.4162	3
CL1337.Contig2_All	18.1993	61.2005	62.5317	64.6808	31.2007	8
CL13371.Contig1_All	63.0183	32.6231	22.8021	20.8047	24.4671	3
CL13379.Contig1_All	108.68	99.3275	95.8431	104.723	211.171	1
CL13384.Contig2_All	24.4232	24.9573	25.6841	33.1803	27.2007	4
CL13385.Contig1_All	47.5643	105.758	96.4915	127.504	62.0595	9
CL13391.Contig2_All	56.2496	77.3474	66.7057	61.5357	112.677	11
CL13393.Contig4_All	0.1628	23.3222	6.0478	33.4312	6.6494	9
CL13396.Contig2_All	42.9086	20.5225	22.8303	27.4143	39.6095	15
CL1341.Contig4_All	22.6681	51.5492	50.9801	30.1062	27.0075	5
CL13412.Contig1_All	22.924	48.2675	51.4628	44.7062	15.2551	10
CL13420.Contig1_All	18.791	41.635	31.075	32.9135	31.591	8
CL13447.Contig2_All	27.2724	20.2178	23.3288	48.1946	20.4613	4
CL13450.Contig1_All	16.4414	51.2938	21.2487	20.2363	35.3194	12
CL13452.Contig1_All	80.3738	14.9374	145.361	97.1348	112.625	6
CL13467.Contig2_All	15.3636	18.3508	31.2773	22.6648	16.6076	6
CL1348.Contig2_All	26.7834	53.3218	36.2839	46.84	10.8859	10
CL1348.Contig4_All	262.337	463.049	340.256	246.758	69.4167	14
CL13482.Contig2_All	40.1551	0.7515	0.8648	0.4427	3.0187	3
CL1350.Contig39_All	46.619	75.063	53.423	43.0574	32.7038	14
CL13510.Contig1_All	83.6647	121.991	92.6851	97.1212	63.7325	14
CL13516.Contig2_All	38.7311	66.8632	76.4424	58.5669	24.7894	10
CL13519.Contig1_All	7.2062	3.4667	89.7232	45.57	123.632	7
CL13523.Contig2_All	57.5721	41.1178	41.9906	64.2783	28.783	9
CL13532.Contig2_All	37.1046	8.3773	3.8005	4.567	3.4605	3
CL13538.Contig16_All	75.0192	133.097	73.4109	52.7657	101.952	12
CL13538.Contig8_All	1.4615	33.6253	27.8195	27.1683	57.3835	11
CL13538.Contig9_All	31.173	35.0681	24.3471	41.2879	40.7717	7
CL13539.Contig6_All	43.3754	0	0	0	0	3
CL1354.Contig1_All	72.5159	0.682	2.5289	1.0279	2.4274	3
CL13543.Contig1_All	33.5603	76.8993	65.6292	97.9486	50.4097	9
CL13551.Contig2_All	18.0966	32.8462	27.7205	10.7241	18.0414	5
CL13551.Contig3_All	20.658	55.007	49.2162	12.9813	26.7476	5
CL13552.Contig16_All	301.287	222.637	231.421	204.401	173.894	2
CL13553.Contig1_All	93.9892	102.913	90.975	100.966	105.875	11
CL13571.Contig2_All	21.0905	31.6963	22.2381	20.612	13.7591	14
CL13571.Contig7_All	288.936	84.7209	189.328	205.167	108.247	3
CL13576.Contig1_All	268.432	482.231	381.817	270.36	208.294	5
CL13576.Contig18_All	59.6367	50.3365	39.4603	30.8835	33.3262	2
CL13584.Contig1_All	19.7424	24.4786	18.2721	23.6383	30.6132	11
CL13589.Contig1_All	165.071	187.878	125.207	230.262	82.6104	9
CL13589.Contig2_All	111.155	65.0278	68.4184	136.35	51.6407	4
CL13598.Contig2_All	45.7716	7.4512	6.9076	2.9187	6.6202	3
CL13604.Contig3_All	0.1262	24.8376	20.5063	30.3552	40.8595	11
CL13606.Contig2_All	27.0829	12.2877	16.4063	26.7129	30.9082	15
CL13607.Contig2_All	19.8449	17.4737	22.1216	37.4202	57.99	7
CL13610.Contig1_All	67.9311	41.6873	33.5685	32.5933	28.0614	2
CL13619.Contig2_All	99.6687	173.189	154.312	113.319	85.9804	5
CL13625.Contig1_All	0.201	0.4026	60.7461	38.231	16.0244	6
CL13630.Contig2_All	48.4868	102.305	96.2821	169.693	121.263	4
CL13630.Contig4_All	76.234	96.3091	77.9696	64.6811	60.833	14
CL13636.Contig1_All	31.0145	1.3993	2.3349	1.6872	1.3583	3
CL13637.Contig2_All	16.6289	0.4271	1.1877	4.2912	58.0384	15
CL13639.Contig1_All	31.5989	0.8063	2.5789	3.5447	3.0331	3
CL13644.Contig2_All	18.5718	14.8024	18.2157	13.9523	36.7496	1
CL13645.Contig1_All	30.2464	29.5524	16.0481	18.9475	14.1637	2
CL13653.Contig1_All	8.3599	11.5747	12.5567	34.149	1.6734	9
CL13656.Contig1_All	70.7567	59.4535	54.0138	94.3096	25.394	9
CL13682.Contig1_All	47.9812	126.564	108.241	156.106	89.0119	8
CL13686.Contig1_All	62.5783	3.5256	662.394	663.881	1317.86	7
CL13686.Contig2_All	78.4708	5.1205	214.439	176.568	381.87	7
CL13697.Contig1_All	80.8345	125.568	94.2089	128.301	76.6089	9
CL13698.Contig1_All	25.4515	33.331	25.7756	31.5649	12.4276	14
CL13701.Contig1_All	40.6197	10.3123	16.457	14.7622	13.8044	3
CL13707.Contig1_All	51.7388	117.793	115.47	83.8563	32.7281	10
CL13707.Contig2_All	145.382	175.368	184.705	115.391	109.72	5
CL13712.Contig1_All	3.5972	13.6911	55.2879	44.1673	29.8726	6
CL13713.Contig1_All	329.921	264.005	299.222	231.529	162.795	2
CL13713.Contig2_All	41.8662	38.6044	33.7827	18.7264	15.0222	2
CL13715.Contig1_All	28.0335	27.8013	33.0067	36.3931	28.0912	4
CL13715.Contig2_All	34.878	17.9459	19.5808	22.6685	29.8393	13
CL13747.Contig1_All	264.047	119.131	133.116	158.23	306.573	15
CL13747.Contig2_All	132.873	205.619	162.099	180.737	206.964	11
CL13750.Contig1_All	44.3637	40.5859	42.2061	56.7359	42.9763	4
CL13778.Contig1_All	16.0839	33.3297	19.7405	25.3038	12.5823	12
CL13796.Contig1_All	16.3838	41.0615	82.7399	140.043	72.0073	4
CL13796.Contig2_All	120.806	89.9569	99.4071	129.829	179.795	15
CL13798.Contig1_All	2.1649	903.759	920.78	997.177	1393.05	11
CL13798.Contig2_All	0.3832	0.3838	49.8116	44.5422	371.262	1
CL13815.Contig1_All	167.365	236.038	145.585	225.46	265.164	11
CL13834.Contig1_All	0	8.6619	2.8341	42.7502	8.4084	4
CL13834.Contig2_All	0.8035	13.9231	4.9242	30.8107	8.8281	4
CL13860.Contig1_All	36.8054	36.9661	34.1268	48.2051	50.7947	7
CL13878.Contig1_All	16.3142	26.6653	31.8293	36.2623	37.7571	7
CL1388.Contig26_All	13.5666	43.0945	21.2684	6.2661	3.8552	14
CL13880.Contig1_All	43.6011	17.0983	10.1746	8.6484	14.2989	3
CL13889.Contig1_All	19.6112	31.1546	36.1434	32.0203	18.2034	10
CL13893.Contig14_All	30.8302	10.293	7.8457	3.6774	7.3273	3
CL13904.Contig1_All	15.8066	132.862	65.0377	55.5217	34.0514	12
CL13904.Contig2_All	531.571	1276.66	1162.27	771.4	467.053	10
CL13908.Contig2_All	2.2857	19.5628	6.1738	24.0486	31.718	11
CL13911.Contig1_All	29.0537	25.6643	22.1434	32.0827	20.9507	9
CL1392.Contig7_All	18.689	29.7205	33.7143	28.7505	32.522	11
CL13922.Contig1_All	28.4639	28.0431	28.6747	29.3952	45.0391	1
CL13926.Contig1_All	132.899	406.539	329.375	545.053	149.91	9
CL13926.Contig2_All	274.721	239.651	148.635	234.517	105.337	2
CL13936.Contig1_All	28.7141	36.544	16.5047	30.926	20.711	14
CL13962.Contig1_All	53.5609	89.1362	89.5292	81.6479	68.9652	8
CL13963.Contig1_All	39.709	20.9851	19.5159	23.6969	31.7529	13
CL13964.Contig1_All	84.3379	51.4393	30.1547	36.7384	49.4445	13
CL13964.Contig2_All	49.9069	42.107	34.6047	33.0951	48.3977	15
CL13972.Contig1_All	207.641	311.43	238.511	197.716	239.534	12
CL13978.Contig3_All	47.5399	111.531	94.9513	111.306	170.985	11
CL13996.Contig1_All	31.9427	20.8283	19.8442	28.5884	31.2813	15
CL14.Contig6_All	42.7765	22.7715	16.2627	22.7118	14.4093	3
CL14000.Contig1_All	25.57	54.1715	30.6349	17.1955	13.9772	14
CL14005.Contig2_All	23.3119	33.2336	25.1213	7.3638	16.1306	14
CL14006.Contig2_All	40.7579	56.8507	43.6485	36.9926	31.1187	14
CL14006.Contig5_All	26.3891	43.9992	37.9536	33.0993	16.369	10
CL14013.Contig11_All	8.1529	30.1356	26.1347	33.7973	101.35	1
CL14025.Contig2_All	5.301	47.9641	20.4388	27.9406	15.4183	12
CL14028.Contig1_All	39.9663	39.7721	46.4959	69.2792	54.0599	4
CL1403.Contig1_All	26.6707	32.7014	26.4482	24.0019	13.3901	14
CL1403.Contig4_All	88.1346	31.2819	25.9868	32.5406	36.3947	3
CL1403.Contig5_All	66.5614	74.1386	48.3677	49.5776	22.4473	14
CL1403.Contig6_All	29.4141	41.2105	29.2774	33.6341	34.6632	12
CL14034.Contig2_All	22.9647	32.5584	39.4476	37.3376	31.7596	6
CL14041.Contig2_All	228.596	317.427	281.896	336.108	425.206	11
CL14041.Contig3_All	74.1821	19.6737	10.2833	10.7254	18.2853	3
CL14041.Contig4_All	0.6122	109.135	104.299	64.9958	150.58	11
CL14041.Contig5_All	58.3016	47.7306	51.074	69.1347	52.4953	4
CL14041.Contig6_All	0	73.3082	54.1557	56.1093	126.203	11
CL14045.Contig2_All	15.3446	8.2369	18.9968	35.1755	16.2842	4
CL14046.Contig4_All	32.4308	21.3608	16.169	11.3718	12.2227	2
CL1405.Contig25_All	32.3881	31.6633	33.8138	39.9257	61.172	1
CL14050.Contig2_All	38.33	90.4431	82.9958	93.1796	47.1211	8
CL14066.Contig1_All	125.47	104.799	100.139	160.901	195.648	7
CL14068.Contig2_All	27.7522	47.7354	55.0866	27.9964	15.4462	5
CL14068.Contig3_All	41.1919	212.844	204.934	86.5819	50.7673	5
CL14071.Contig1_All	31.563	34.783	22.4494	25.2175	47.7841	15
CL14071.Contig2_All	56.2013	43.3904	10.095	37.371	54.7243	15
CL14073.Contig1_All	65.9996	85.7972	69.4213	59.8685	210.043	1
CL14087.Contig1_All	0.3912	33.2001	43.1619	38.3713	45.4381	7
CL14091.Contig1_All	52.3488	30.1879	20.2527	46.897	72.2973	15
CL14091.Contig4_All	68.3958	35.3119	32.6638	34.6768	42.4341	13
CL14092.Contig1_All	471.23	281.253	237.858	417.34	233.05	3
CL14092.Contig2_All	432.68	785.816	590.701	994.988	1251.01	7
CL14105.Contig1_All	123.487	8.8475	93.4352	20.2548	42.5001	3
CL14105.Contig2_All	27.1036	5.8551	55.0691	11.7667	17.568	6
CL14114.Contig2_All	11.5457	12.5276	7.7425	41.3145	20.5802	4
CL14116.Contig1_All	38.3875	23.8013	25.2598	20.453	27.4957	13
CL14120.Contig1_All	39.8503	29.4935	25.4863	16.9769	14.801	2
CL14133.Contig1_All	134.175	30.8711	34.5581	36.7796	18.0752	3
CL14133.Contig3_All	58.4002	0.5951	0.7882	0.7689	0.5777	3
CL14139.Contig2_All	36.4049	29.7026	24.3073	29.2968	23.4644	2
CL1414.Contig7_All	39.2293	25.9513	24.5986	38.1256	40.5122	15
CL14140.Contig1_All	86.5726	140.961	132.683	168.819	86.5729	9
CL14141.Contig2_All	1.4547	31.7122	4.7674	19.3774	1.4976	12
CL14163.Contig1_All	127.094	164.893	134.921	136.389	95.2655	14
CL14167.Contig1_All	15.0628	22.6499	16.643	17.0793	31.6862	11
CL14174.Contig1_All	12.0874	16.6853	24.1733	44.9944	36.0101	7
CL14185.Contig1_All	56.5318	67.1209	68.091	57.0386	99.5967	1
CL14192.Contig1_All	35.5503	58.8995	34.1504	69.2878	72.217	7
CL14194.Contig1_All	160.949	135.703	104.46	257.482	202.016	4
CL14218.Contig1_All	81.2013	118.878	72.296	108.759	64.6356	9
CL1422.Contig2_All	41.4666	17.655	17.8612	22.1468	16.7017	3
CL14221.Contig1_All	6.0906	6.7781	4.0843	48.0156	2.3029	4
CL14221.Contig2_All	39.4355	31.2573	25.0256	28.2671	35.7215	13
CL14225.Contig1_All	48.8259	3.1014	433.383	442.416	717.189	7
CL14225.Contig2_All	101.287	8.6592	345.99	262.144	474.656	7
CL14228.Contig1_All	49.0568	34.7169	109.652	181.34	184.311	7
CL1423.Contig8_All	190.611	169.687	120.116	184.04	379.312	1
CL14247.Contig1_All	30.5181	25.4962	12.6238	21.5433	19.9688	2
CL14248.Contig1_All	28.7286	5.8963	75.4877	84.9607	57.295	6
CL14249.Contig1_All	0	20.1053	7.4105	66.2047	11.9923	4
CL14253.Contig1_All	39.9721	63.477	77.6475	139.078	84.3752	4
CL14259.Contig2_All	11.4035	14.5366	11.9211	11.8779	31.3237	1
CL14264.Contig1_All	33.374	24.9435	22.3021	13.4224	50.2709	15
CL14264.Contig2_All	9.9902	28.6965	21.8191	19.7291	44.1065	11
CL14286.Contig2_All	61.8025	79.5687	64.6205	75.0881	126.228	1
CL14289.Contig1_All	86.1376	0.572	0.0884	1.6284	0.5552	3
CL14289.Contig2_All	80.5023	0.592	0.8781	0.8328	0.9195	3
CL14305.Contig5_All	26.1097	28.6949	41.0814	48.8001	45.2798	6
CL14313.Contig2_All	35.2712	22.419	21.8856	24.7456	17.971	3
CL14322.Contig2_All	37.383	23.4364	28.944	22.0574	25.1659	3
CL14325.Contig2_All	0.4759	32.6771	16.3004	22.6702	36.7592	11
CL14326.Contig2_All	30.8971	7.7877	7.6945	10.5023	4.5757	3
CL14331.Contig1_All	109.602	202.953	199.844	218.507	93.6603	8
CL14331.Contig2_All	89.1342	100.646	91.4114	90.4085	36.7369	14
CL14337.Contig3_All	20.427	25.7636	20.8985	21.6048	33.5608	11
CL14346.Contig13_All	1.1526	49.0616	29.9648	8.4097	15.6885	5
CL14350.Contig1_All	17.1068	14.461	23.5207	27.5382	37.97	7
CL14366.Contig1_All	12.0694	34.5473	32.5958	19.0525	18.4658	5
CL14366.Contig10_All	39.2361	117.604	64.389	60.324	65.731	12
CL14366.Contig11_All	19.9382	95.0286	30.2052	26.9671	31.9279	12
CL14366.Contig2_All	13.9326	41.8077	44.287	22.1636	22.8321	5
CL14366.Contig6_All	3.8135	58.2472	49.5718	37.1749	30.0071	8
CL14366.Contig7_All	25.6784	27.2294	48.1192	59.1672	32.3386	6
CL14366.Contig8_All	26.1575	71.2302	38.5744	30.5991	39.1956	12
CL14370.Contig1_All	19.4255	34.0921	24.4553	17.5245	9.8688	14
CL14384.Contig2_All	5.7767	45.508	14.8535	17.5903	9.901	12
CL14386.Contig1_All	20.5671	45.0877	65.7016	49.6308	29.9728	10
CL14386.Contig2_All	79.3894	112.046	74.9888	85.3573	64.8172	12
CL14392.Contig1_All	160.108	53.8357	38.8912	60.2815	61.5727	13
CL14400.Contig3_All	0.0585	4.2804	12.8828	8.4253	49.691	1
CL14413.Contig8_All	34.2015	102.582	83.2535	29.9552	101.916	11
CL1442.Contig1_All	21.5293	32.0269	28.5106	23.1591	17.9812	10
CL14431.Contig2_All	22.2632	30.857	25.4322	37.0487	30.2684	4
CL14440.Contig1_All	229.738	66.1492	59.608	291.038	155.947	4
CL14440.Contig2_All	97.9873	20.0123	22.555	40.8372	31.402	13
CL14441.Contig1_All	58.5655	40.7969	42.7128	86.4738	34.8743	4
CL14447.Contig2_All	14.3002	38.8695	30.3113	15.8941	15.1209	5
CL14455.Contig3_All	30.9431	12.9576	98.6973	30.8369	78.7069	6
CL14457.Contig1_All	63.9063	18.1581	25.3553	18.8158	17.7369	3
CL14457.Contig9_All	51.8541	21.9448	26.447	13.7204	13.255	3
CL14458.Contig1_All	32.6707	21.1758	25.1608	17.9813	34.2878	15
CL1446.Contig1_All	536.454	1570.52	1390.61	1485.89	1454.57	8
CL14461.Contig2_All	33.3403	58.1777	46.2161	24.3337	29.7528	5
CL14461.Contig6_All	24.2794	21.4327	33.7201	55.9106	22.606	4
CL14463.Contig1_All	7.4245	6.5268	30.6498	25.7491	22.9023	6
CL14473.Contig3_All	0.6743	32.4158	18.7818	55.6438	50.0853	7
CL14487.Contig1_All	36.9684	97.9087	66.5359	52.6641	35.2386	12
CL14496.Contig2_All	40.7196	34.4696	15.6098	13.8543	15.8125	2
CL1452.Contig1_All	316.767	32.9797	118.228	100.843	113.69	13
CL1452.Contig5_All	23.2993	8.8317	48.6207	68.9123	72.1806	7
CL14520.Contig1_All	26.0168	10.5829	15.5493	15.048	43.419	15
CL14528.Contig9_All	30.3531	43.6908	51.351	39.1508	37.2688	10
CL14529.Contig1_All	68.7334	0.063	0.0584	0	1.1005	3
CL14529.Contig2_All	142.151	0.2221	0.4633	0.2232	3.908	3
CL1453.Contig3_All	24.8116	39.4032	27.1888	33.2941	22.6023	12
CL14549.Contig5_All	30.1416	30.5714	15.3514	10.7516	25.3489	2
CL14559.Contig1_All	27.7992	28.2567	19.4228	24.9303	54.8596	1
CL14562.Contig1_All	31.5548	48.3557	35.5945	38.9273	24.9039	12
CL14576.Contig3_All	139.446	151.761	132.936	157.637	160.078	11
CL1458.Contig2_All	112.029	41.8383	33.7557	54.494	56.5546	13
CL1458.Contig5_All	47.6584	25.5391	20.2936	18.3301	12.3959	2
CL14591.Contig1_All	47.2229	22.0521	28.0445	22.6787	14.5784	3
CL14593.Contig2_All	19.0245	58.0275	45.2681	44.8281	64.9614	11
CL14612.Contig1_All	5.3595	18.7673	58.3484	48.6266	58.0752	6
CL14613.Contig1_All	59.903	47.4949	36.5034	24.3106	61.0793	15
CL14618.Contig22_All	9.2651	35.3344	27.7934	12.1935	14.2052	5
CL1462.Contig10_All	56.7083	59.1555	47.0056	50.3295	51.0518	2
CL1462.Contig12_All	28.9429	55.763	49.0821	50.3678	23.4503	10
CL1462.Contig13_All	8.2168	24.0347	23.5817	33.9235	27.5074	7
CL14636.Contig6_All	23.1476	20.0604	33.0766	11.4967	20.9348	5
CL14638.Contig4_All	81.0797	88.9711	86.2	130.068	166.554	7
CL14646.Contig2_All	32.9734	18.7714	13.2143	18.5592	60.318	15
CL14650.Contig2_All	0	30.6469	33.3154	10.4482	10.9792	5
CL1466.Contig2_All	52.0132	1.6361	48.9335	80.9857	31.68	4
CL14661.Contig4_All	41.979	39.312	30.4818	37.2396	48.619	15
CL14666.Contig3_All	32.3966	46.9834	35.0281	26.0911	36.1703	12
CL14689.Contig1_All	10.7513	48.3031	21.6403	28.854	19.0143	12
CL14689.Contig2_All	37.2336	117.041	42.7192	63.2573	47.0363	12
CL1469.Contig1_All	46.5327	48.3584	56.0922	67.3121	64.462	7
CL14691.Contig4_All	22.6357	23.4659	18.5249	7.7983	32.0333	15
CL14691.Contig9_All	40.1859	32.9697	24.7081	21.9446	44.9119	15
CL14699.Contig6_All	19.0466	25.2151	22.3192	32.1324	45.5647	1
CL14701.Contig1_All	10.1488	30.1226	83.5452	142.495	192.414	7
CL14701.Contig4_All	61.8642	20.7975	96.9749	94.4047	94.6502	6
CL14709.Contig1_All	45.4648	35.4302	27.4872	29.1698	23.1086	2
CL14715.Contig1_All	27.831	32.1411	22.8303	27.2299	33.13	11
CL14715.Contig10_All	0	24.7693	21.7746	10.9424	38.5541	11
CL14715.Contig3_All	33.5292	42.6974	34.857	23.0785	58.2716	11
CL14715.Contig7_All	11.5137	33.1124	16.5017	17.3572	16.304	12
CL14716.Contig1_All	44.7202	11.3663	24.646	18.8738	20.1037	3
CL14716.Contig2_All	54.7785	66.6331	65.7456	135.553	118.321	7
CL14716.Contig7_All	10.4324	18.0481	23.5805	52.1779	12.807	4
CL14718.Contig3_All	60.8793	68.1645	75.3561	81.765	73.905	6
CL14727.Contig13_All	11.6623	33.8743	31.9444	19.6596	17.5754	5
CL14727.Contig3_All	21.8704	37.0701	29.9197	12.5031	16.8602	5
CL14727.Contig6_All	11.5159	31.1734	29.7661	11.903	12.4071	5
CL14727.Contig8_All	110.669	179.917	195.272	140.042	148.577	5
CL14728.Contig1_All	10.867	0	0	0	37.4603	15
CL14728.Contig2_All	0	0	0	165.103	0	4
CL14741.Contig1_All	58.2822	51.5716	70.8559	61.1688	53.2672	6
CL14743.Contig5_All	49.1486	2.9784	37.3901	14.4234	49.4724	15
CL14754.Contig1_All	73.5485	76.0412	62.8835	45.5841	95.2058	15
CL14756.Contig6_All	66.7963	121.843	101.576	75.6394	57.4219	5
CL14767.Contig4_All	20.9106	21.2006	31.9228	22.8521	22.2017	6
CL14767.Contig5_All	12.9889	31.9615	22.334	26.7898	10.2901	8
CL14771.Contig3_All	14.3236	30.7106	25.9281	26.9131	18.9093	8
CL14774.Contig3_All	37.0007	57.0617	45.1468	66.0732	56.5911	4
CL14783.Contig1_All	18.7008	41.8123	27.6244	54.941	24.243	9
CL14783.Contig2_All	17.9451	53.6495	32.4034	39.6596	20.6039	8
CL14783.Contig3_All	151.27	99.105	76.2983	66.8505	49.5916	2
CL14792.Contig2_All	57.5628	47.4085	34.511	52.5605	66.0976	15
CL148.Contig11_All	40.9133	49.1736	36.4242	37.9662	90.7309	1
CL148.Contig12_All	30.091	34.3984	25.4347	24.2547	59.4471	1
CL148.Contig13_All	48.3416	65.2969	45.6905	43.1272	121.342	1
CL148.Contig21_All	396.241	254.831	205.616	243.932	185.343	2
CL148.Contig22_All	65.7339	83.5326	60.3956	57.2652	152.138	1
CL148.Contig23_All	4.2117	11.5703	9.8323	31.2449	10.1787	4
CL148.Contig24_All	64.7213	87.5961	61.294	57.8554	162.529	1
CL148.Contig25_All	30.7967	48.5877	45.6835	34.6141	35.7397	5
CL148.Contig26_All	4.8712	13.2428	11.3721	36.138	11.7727	4
CL148.Contig27_All	77.8454	102.495	71.8594	68.4562	191.495	1
CL148.Contig5_All	31.4343	42.585	29.7686	28.4848	79.2074	1
CL148.Contig6_All	19.7335	26.2628	19.8288	37.2035	50.0028	7
CL14806.Contig4_All	21.0493	41.982	29.5718	14.307	37.2535	11
CL14809.Contig4_All	19.5258	11.6187	7.1122	9.8923	43.9096	15
CL1482.Contig1_All	347.581	360.707	367.811	229.766	117.802	14
CL1482.Contig3_All	68.7348	442.341	407.541	113.464	110.838	5
CL14827.Contig5_All	83.9239	82.7938	61.6119	66.141	87.5642	15
CL1483.Contig11_All	343.123	250.815	192.523	139.898	183.699	2
CL1483.Contig12_All	25.1757	30.6932	22.6625	74.6918	14.8536	4
CL1483.Contig13_All	299.242	246.901	192.498	239.924	246.647	13
CL1483.Contig7_All	271.746	209.477	164.916	133.1	169.464	2
CL14834.Contig1_All	49.1007	46.1999	31.2441	37.3787	41.8308	2
CL14834.Contig2_All	448.788	972.017	618.545	786.066	1887.33	11
CL14836.Contig1_All	8.3376	32.1272	15.5368	25.6391	13.2292	8
CL14837.Contig5_All	21.7528	22.4157	19.5504	23.8569	38.8421	1
CL14838.Contig1_All	31.201	11.1996	15.1551	8.0771	15.2556	3
CL1484.Contig1_All	19.4116	24.5273	20.2423	20.1371	33.2462	1
CL14843.Contig1_All	162.488	67.8533	76.4736	160.933	27.7514	2
CL14844.Contig1_All	35.4498	71.2509	32.029	37.2386	58.6053	11
CL14845.Contig65_All	54.7575	59.6033	70.1717	51.9203	29.6996	10
CL14847.Contig1_All	31.518	26.0285	52.0952	62.0988	39.6495	6
CL14847.Contig2_All	103.27	77.4849	160.778	196.718	157.937	6
CL14858.Contig2_All	8.3978	16.8221	52.3429	50.2527	49.5688	6
CL14861.Contig5_All	0.2848	20.5383	2.38	36.1153	4.4305	9
CL14870.Contig1_All	8.15	30.2995	22.7021	10.2875	8.3269	5
CL14872.Contig5_All	35.6952	25.0195	18.2917	26.6583	29.5504	13
CL14874.Contig3_All	57.1306	10.4821	89.8504	57.7002	54.0227	6
CL14884.Contig4_All	28.7252	74.4238	66.7296	41.673	30.7216	5
CL14889.Contig1_All	23.5425	42.8192	34.4106	23.433	27.2287	5
CL14900.Contig2_All	3.8542	29.7025	29.0764	31.0308	23.2124	8
CL14905.Contig12_All	38.0347	0.2886	0	0	0	3
CL14909.Contig49_All	20.4664	20.0717	9.8975	17.1646	54.722	1
CL14914.Contig1_All	7.4429	16.54	36.0349	35.4799	31.6274	6
CL14914.Contig10_All	152.936	155.017	390.294	554.877	457.791	6
CL14914.Contig11_All	9.6894	17.1867	44.7223	72.2237	76.7636	7
CL14914.Contig12_All	43.7088	60.1157	106.188	164.936	152.069	7
CL14914.Contig13_All	23.7593	22.8877	34.2638	35.907	41.366	7
CL14914.Contig14_All	12.8925	25.8258	72.9901	93.3948	77.4396	6
CL14914.Contig15_All	4.837	6.2173	41.394	60.8499	84.5735	7
CL14914.Contig16_All	7.7322	17.5934	46.6925	61.5493	38.9783	6
CL14914.Contig17_All	7.5146	16.7067	36.5452	36.6267	31.6494	6
CL14914.Contig18_All	7.8889	16.8157	39.9739	41.2578	41.4318	6
CL14914.Contig19_All	55.6586	64.648	178.921	266.765	240.978	7
CL14914.Contig2_All	167.431	103.222	99.156	186.156	151.541	4
CL14914.Contig20_All	8.7286	18.9288	39.4013	41.6088	44.5544	6
CL14914.Contig21_All	8.3438	16.5808	40.7427	40.8152	41.4347	6
CL14914.Contig23_All	15.4409	12.3402	96.4222	207.734	316.512	7
CL14914.Contig24_All	24.9529	25.2116	44.1025	37.4489	68.9523	1
CL14914.Contig25_All	10.1201	20.9029	44.4774	44.7232	49.6348	6
CL14914.Contig3_All	7.6995	16.8349	33.9583	34.0051	28.9081	6
CL14914.Contig4_All	10.3511	19.4949	42.3399	44.3345	50.1531	7
CL14914.Contig5_All	3.2384	1.8741	18.7766	26.001	43.3112	7
CL14914.Contig7_All	35.1927	31.2928	29.4988	37.8471	56.2744	1
CL14914.Contig8_All	19.5649	18.2932	33.6811	36.1937	37.6325	6
CL14914.Contig9_All	7.0597	16.0252	33.1428	33.1012	25.9484	6
CL14917.Contig1_All	319.454	147.876	140.961	217.42	126.216	3
CL14917.Contig2_All	60.4212	26.7283	4.2076	17.229	23.0088	13
CL14923.Contig3_All	135.974	219.588	208.233	234.002	163.464	8
CL14928.Contig1_All	85.6785	145.871	149.918	131.373	65.6421	10
CL1493.Contig3_All	26.8284	26.76	21.9058	21.9064	30.0644	15
CL14931.Contig2_All	37.7251	11.6099	14.6766	12.9384	7.9915	3
CL14931.Contig3_All	91.9913	14.7258	17.5084	14.4927	14.4662	3
CL14951.Contig1_All	3.2495	41.28	24.5401	26.1083	19.6411	8
CL1497.Contig1_All	293.717	14.5972	46.7667	22.5352	85.9976	13
CL1497.Contig2_All	1420.42	394.275	1045.83	869.835	972.938	13
CL1497.Contig3_All	52.1033	75.64	19.8406	3.8297	1.1384	14
CL14979.Contig2_All	25.1838	34.3367	26.6521	36.2464	58.9759	1
CL14989.Contig1_All	0.6509	42.1556	15.7126	5.4586	6.5391	12
CL15008.Contig2_All	210.924	4.163	23.4099	21.0529	32.7287	3
CL15015.Contig6_All	5.0899	45.0347	23.4248	16.0596	13.7859	12
CL15015.Contig7_All	15.2433	111.357	52.3171	46.1244	46.1618	12
CL15018.Contig2_All	46.4955	66.5669	94.6686	104.75	54.8227	9
CL1502.Contig1_All	28.4598	23.7708	21.4764	43.5705	46.2971	7
CL15024.Contig2_All	8.4592	35.0765	32.6746	6.6405	12.337	5
CL15035.Contig1_All	26.4322	44.4825	15.5532	24.2817	8.3672	14
CL15035.Contig2_All	65.6235	201.213	118.925	101.638	82.1844	12
CL15036.Contig1_All	193.665	88.3181	23.8274	19.5621	26.7022	2
CL15041.Contig1_All	12.0309	9.0374	12.0784	8.0972	56.878	1
CL15041.Contig3_All	18.5511	10.0897	13.8004	12.7422	56.0371	1
CL15041.Contig4_All	8.5996	6.5268	8.7288	5.8056	40.4555	1
CL15044.Contig1_All	12.6367	36.0395	10.8981	18.1928	15.9098	12
CL15044.Contig10_All	14.4068	97.7018	31.6361	53.4063	31.7577	12
CL15044.Contig13_All	9.2839	50.4226	18.5123	22.7885	20.8646	12
CL15044.Contig14_All	4.18	62.7988	20.5473	14.5999	25.5798	12
CL15044.Contig2_All	12.3803	30.2437	9.6528	11.1138	9.227	12
CL15044.Contig3_All	12.0581	34.2643	11.1112	19.0304	17.0083	12
CL15046.Contig1_All	678.955	790.17	659.418	649.025	551.148	14
CL15046.Contig5_All	32.1626	37.4657	29.2142	36.2389	29.2314	9
CL15048.Contig1_All	35.734	24.8665	15.7236	43.1845	14.5112	4
CL15062.Contig2_All	0.0502	23.4023	24.3078	31.9603	38.3022	7
CL15067.Contig1_All	24.7437	63.1261	44.6492	38.2931	76.2581	11
CL15067.Contig2_All	66.1114	109.863	62.3722	66.749	109.542	11
CL15067.Contig3_All	26.702	29.753	21.3841	31.24	34.3991	1
CL15070.Contig2_All	19.1833	26.9906	17.8119	10.5724	30.1974	11
CL1509.Contig1_All	35.255	35.3107	14.6047	27.293	8.9649	2
CL1517.Contig1_All	3.7205	127.59	58.5881	45.3809	71.1402	12
CL1520.Contig1_All	35.6924	42.369	54.0072	32.1959	22.1069	5
CL1520.Contig10_All	29.1891	32.134	30.628	24.4967	19.95	14
CL1520.Contig11_All	61.1261	58.5282	49.8143	42.7854	33.5479	2
CL1520.Contig18_All	61.2821	62.2267	56.4429	38.8928	32.8426	14
CL1520.Contig19_All	136.345	119.639	112.458	90.0422	128.863	13
CL1520.Contig2_All	66.7337	64.7157	64.0354	48.8549	40.7962	14
CL1520.Contig20_All	137.03	132.035	120.707	99.9626	116.1	2
CL1520.Contig21_All	37.0351	50.2758	41.2083	17.8661	19.0457	14
CL1520.Contig3_All	56.5354	70.2644	69.2573	59.3895	44.536	10
CL1520.Contig4_All	71.913	67.1774	54.1449	51.5216	45.7589	2
CL1520.Contig5_All	67.5878	93.1465	89.3004	42.6241	28.8248	14
CL1520.Contig6_All	47.1978	42.1772	34.9015	29.581	20.8837	2
CL1520.Contig8_All	61.4629	70.1235	59.2562	38.9843	39.1464	14
CL1524.Contig3_All	38.3515	49.0087	42.1588	14.9361	30.0019	14
CL1537.Contig1_All	24.8298	28.0739	23.6886	30.0554	25.842	9
CL1537.Contig2_All	31.2927	13.5241	10.4169	16.049	16.089	13
CL1540.Contig2_All	2.2941	5.9653	93.8474	31.8349	61.4244	6
CL1547.Contig4_All	17.6935	30.2502	19.3578	18.718	21.5237	12
CL1550.Contig3_All	15.439	30.0678	37.9621	25.8966	5.8376	10
CL1550.Contig9_All	20.5351	31.6633	38.1342	30.4562	8.1439	10
CL1551.Contig8_All	23.4704	22.0868	21.0741	51.265	36.8625	4
CL1551.Contig9_All	65.9924	68.2818	45.1965	140.789	111.091	4
CL1559.Contig6_All	15.5671	58.5633	35.5797	27.2707	24.3166	12
CL1559.Contig7_All	77.1566	195.488	141.597	163.004	222.367	11
CL1560.Contig7_All	19.6298	8.3663	7.6068	22.6332	32.3297	15
CL1574.Contig1_All	30.3611	42.9802	122.333	80.9055	144.631	7
CL1574.Contig2_All	58.7873	25.026	142.461	119.719	140.823	6
CL1579.Contig3_All	20.6191	42.1761	25.6167	28.9349	5.3648	14
CL1579.Contig4_All	25.5361	50.5957	29.3369	22.7751	11.2418	14
CL1580.Contig1_All	239.478	5.9476	41.87	44.5422	18.7642	3
CL1580.Contig2_All	33.0154	5.9581	5.2473	3.5921	1.7351	3
CL1581.Contig2_All	59.4592	156.234	164.182	63.7837	56.0569	5
CL1581.Contig4_All	139.194	262.032	270.257	265.505	95.0106	10
CL1581.Contig5_All	35.8098	180.531	162.776	93.5114	70.4582	5
CL1593.Contig5_All	43.4607	32.8048	38.0144	72.1239	25.8569	4
CL1595.Contig2_All	36.566	11.0294	16.8292	26.3011	44.2608	15
CL1598.Contig1_All	35.1681	51.543	71.6366	41.2382	58.3476	6
CL1599.Contig3_All	10.0293	77.7694	97.6297	41.3513	9.1221	10
CL1609.Contig2_All	35.9054	24.5028	29.6247	33.327	39.251	15
CL1612.Contig1_All	92.9973	63.5025	75.7242	60.92	68.2399	3
CL163.Contig1_All	158.885	273.325	255.551	136.527	164.453	5
CL1636.Contig1_All	29.1751	28.5176	43.3968	54.8147	29.7724	4
CL1656.Contig2_All	17.3792	0.8508	30.959	28.2485	16.9317	6
CL1659.Contig1_All	44.0245	1.0219	5.7122	0.9967	4.3767	3
CL1659.Contig2_All	29.4414	10.5712	35.2092	8.533	20.5805	13
CL1662.Contig2_All	4.3128	14.5974	32.1051	24.0222	32.3892	6
CL1683.Contig1_All	150.512	185.829	161.062	197.349	190.789	7
CL1683.Contig2_All	81.7144	136.105	101.405	85.4549	108.535	12
CL1687.Contig1_All	33.9813	31.5115	32.7525	36.7348	41.1618	1
CL1687.Contig2_All	24.4897	25.7106	31.5059	20.1924	22.6632	5
CL169.Contig1_All	44.4423	52.4613	44.8333	43.7182	16.7317	14
CL169.Contig5_All	72.125	77.5163	73.3832	83.4282	172.581	1
CL1696.Contig1_All	12.0979	77.1558	72.9235	25.7328	13.9877	5
CL1696.Contig2_All	191.775	226.794	204.333	115.532	257.097	11
CL1696.Contig3_All	40.7043	395.319	390.38	359.875	176.661	8
CL17.Contig1_All	65.9571	104.08	88.2384	83.1779	132.654	11
CL1722.Contig1_All	35.9266	48.7116	27.4141	19.1362	19.1374	14
CL1722.Contig5_All	28.5873	41.6878	23.6555	50.6838	21.8901	9
CL1722.Contig6_All	13.1361	36.0664	37.1881	36.0553	36.6186	8
CL1725.Contig2_All	113.154	4.4424	40.2513	6.1111	57.3957	13
CL1727.Contig1_All	433.409	847.423	785.599	532.371	571.608	5
CL1727.Contig2_All	138.768	365.865	291.804	228.119	410.272	11
CL1733.Contig1_All	73.0893	85.203	94.7782	75.7312	67.8147	5
CL1736.Contig1_All	115.486	99.2879	77.4785	134.365	187.897	1
CL1736.Contig2_All	258.619	103.849	76.7429	130.287	148.91	13
CL1752.Contig1_All	27.3628	54.3169	49.0533	54.4957	28.4472	8
CL1756.Contig1_All	44.9909	31.3601	23.6561	25.8513	11.9023	2
CL1762.Contig1_All	34.6603	28.3523	30.0278	34.6671	33.3472	13
CL1768.Contig3_All	29.642	33.272	34.3246	31.375	14.0788	14
CL1768.Contig4_All	32.538	41.9739	32.2683	31.7179	18.5509	14
CL1773.Contig1_All	6.5125	9.5846	11.6003	12.1722	43.6775	1
CL1780.Contig3_All	10.7077	15.7295	14.582	22.9895	35.1654	7
CL1783.Contig2_All	8.591	18.8411	17.329	106.287	5.1845	4
CL1783.Contig4_All	31.2643	192.985	188.172	34.5549	35.7577	5
CL1795.Contig1_All	47.2664	92.8891	55.5242	50.0919	27.5039	14
CL1795.Contig3_All	22.2938	35.5785	23.6928	22.2677	17.9542	12
CL1795.Contig4_All	42.3723	55.8661	40.3127	29.4575	21.0572	14
CL1807.Contig2_All	36.5019	38.7494	27.67	20.0899	18.9002	14
CL1807.Contig3_All	19.6765	62.3924	54.5149	23.4072	24.3324	5
CL1808.Contig1_All	117.908	33.7259	27.7693	14.869	12.7609	3
CL1813.Contig2_All	3.1409	59.3907	32.5222	20.4032	96.4273	11
CL1817.Contig1_All	32.558	17.8333	13.6982	16.1273	18.7953	13
CL1820.Contig3_All	34.744	9.6366	10.308	10.5107	40.257	15
CL1822.Contig1_All	13.1949	38.8114	65.5019	42.1982	66.0386	6
CL1832.Contig1_All	63.0019	61.406	42.8911	83.9729	51.4965	4
CL1836.Contig1_All	31.0101	147.993	131.066	55.388	49.3301	5
CL1836.Contig2_All	61.2101	200.899	172.479	102.433	48.6861	10
CL1836.Contig3_All	29.6351	47.4393	33.8249	21.6199	21.264	14
CL1836.Contig4_All	51.6985	193.492	171.05	71.165	49.3377	5
CL1836.Contig5_All	236.702	533.866	409.069	190.423	214.911	5
CL1839.Contig5_All	35.3248	19.4023	19.1154	17.9667	12.6302	2
CL1839.Contig6_All	13.4401	30.3663	21.476	9.4369	23.3998	12
CL1842.Contig4_All	33.888	5.8614	2.7801	3.0133	1.3232	3
CL1844.Contig1_All	29.6427	26.3044	18.6601	27.6262	33.306	15
CL1844.Contig2_All	60.9784	42.4869	37.1638	55.8176	70.5964	15
CL1847.Contig2_All	27.2972	30.039	23.0491	28.4945	21.258	14
CL1848.Contig3_All	32.9169	128.503	98.853	40.4531	22.7092	5
CL1848.Contig4_All	68.7943	52.0485	44.8511	28.1679	22.7195	2
CL1849.Contig4_All	691.772	231.295	419.503	200.175	529.596	13
CL1855.Contig3_All	38.1306	39.0697	22.2768	26.7606	16.0761	2
CL1858.Contig1_All	54.8562	92.5874	59.5877	90.0299	72.9545	8
CL1858.Contig3_All	33.3152	39.7027	31.2068	35.6752	44.5473	11
CL1866.Contig3_All	53.3861	29.6067	11.601	13.8414	6.3846	2
CL1880.Contig2_All	35.6872	30.6374	26.282	25.4939	29.8958	13
CL1894.Contig9_All	34.2852	28.0205	21.7159	15.9056	15.9857	2
CL1898.Contig2_All	47.7821	46.1644	37.922	45.3123	83.3981	1
CL1904.Contig3_All	0.0655	36.6124	19.5254	14.4386	24.522	12
CL1917.Contig1_All	23.2194	34.2232	25.826	25.7788	15.9217	14
CL1919.Contig2_All	30.21	10.3953	11.4152	10.8806	9.7908	3
CL1922.Contig1_All	27.087	21.0462	30.4348	16.1361	23.1969	3
CL1944.Contig1_All	2.8615	30.5714	30.1124	44.7981	8.3466	9
CL1944.Contig2_All	79.2642	476.014	449.397	201.872	88.3904	5
CL1952.Contig1_All	23.183	23.9007	16.8545	32.0211	60.6141	1
CL1953.Contig1_All	38.8088	15.0243	8.3058	19.7365	14.1163	13
CL1954.Contig3_All	31.9433	41.3664	32.8242	35.636	45.4351	11
CL1964.Contig2_All	72.5479	52.8956	50.0931	54.9669	35.0584	2
CL1965.Contig1_All	18.6814	87.2263	42.3445	21.1513	14.9581	12
CL1969.Contig3_All	161.51	393.79	352.303	194.69	116.719	5
CL1969.Contig4_All	116.445	266.715	230.888	115.324	71.6287	5
CL1969.Contig5_All	11.1282	28.3423	30.1124	12.2662	10.8197	5
CL1969.Contig6_All	94.8545	299.894	249.944	135.718	103.538	5
CL1983.Contig2_All	2.0232	6.9237	58.5891	57.2261	16.4339	6
CL199.Contig3_All	31.7165	26.1274	23.6457	20.2748	8.8393	2
CL199.Contig4_All	355.798	418.201	418.583	582.062	236.637	9
CL1995.Contig9_All	37.1624	45.8046	34.6545	64.3225	63.6983	7
CL1996.Contig1_All	26.0634	32.7539	40.1814	39.8405	10.9969	9
CL1996.Contig2_All	28.0376	56.7666	53.5191	69.3927	32.2911	9
CL1998.Contig2_All	20.4333	41.9545	25.8027	20.9755	8.344	14
CL2000.Contig2_All	0	0	41.4551	41.0257	73.9602	7
CL2000.Contig3_All	8.8762	4.2918	28.9879	31.4198	74.9924	1
CL2007.Contig2_All	29.338	21.4087	21.2737	26.5734	63.8407	1
CL2014.Contig5_All	13.5817	39.1805	30.5076	22.9177	70.3747	11
CL2018.Contig1_All	66.153	81.0987	71.1224	58.265	92.5812	11
CL2020.Contig14_All	2.2463	41.045	70.013	25.3566	62.0384	11
CL2020.Contig3_All	8.6749	10.8469	32.1164	5.8945	9.1865	5
CL2020.Contig7_All	305.816	239.014	324.48	291.009	379.411	1
CL2023.Contig1_All	35.3977	10.9792	32.2311	25.2819	23.0922	13
CL2023.Contig2_All	254.893	79.9933	168.312	209.392	172.139	13
CL2026.Contig6_All	12.0764	37.2674	21.8201	10.5114	9.2029	12
CL2031.Contig1_All	33.2121	60.9973	51.4863	26.4766	43.0314	5
CL2034.Contig7_All	42.1836	0.7422	1.0057	0.459	2.1615	3
CL2035.Contig4_All	35.0094	0	1.4973	0.5759	3.0347	3
CL2035.Contig5_All	43.7885	0.7206	20.1732	8.5918	45.0925	15
CL2037.Contig1_All	20.8298	36.1749	29.0998	14.4243	56.1117	11
CL2045.Contig1_All	24.404	50.5443	54.7518	37.6741	47.1327	8
CL2050.Contig10_All	40.6702	26.804	22.1887	38.0478	21.622	2
CL206.Contig1_All	35.2183	142.207	131.832	88.4703	38.8927	10
CL206.Contig4_All	12.4322	141.328	117.166	15.327	30.9238	5
CL206.Contig6_All	11.148	142.544	120.053	12.8971	30.9972	5
CL2068.Contig2_All	4.1363	38.3214	25.9242	5.2035	9.3838	5
CL2071.Contig5_All	19.3139	12.6111	88.3899	91.6934	67.6021	6
CL2077.Contig1_All	14.0936	26.2966	24.9058	30.1981	9.1721	9
CL2083.Contig3_All	27.3089	23.5167	15.9999	40.2624	30.8627	4
CL2090.Contig1_All	2.0026	5.0145	5.8884	42.661	3.5697	4
CL2095.Contig4_All	60.9901	50.7695	47.714	53.6204	56.7244	13
CL21.Contig1_All	116.301	274.572	286.231	119.766	203.479	5
CL21.Contig14_All	119.241	287.26	297.767	126.924	203.888	5
CL21.Contig2_All	148.127	319.917	327.255	177.003	226.026	5
CL21.Contig7_All	22.5247	53.9671	55.2629	24.7518	41.1593	5
CL2105.Contig2_All	17.8126	57.407	46.2498	34.2993	44.7632	8
CL2121.Contig1_All	22.6466	35.2882	24.6961	37.8358	28.9885	9
CL2141.Contig2_All	32.0579	10.599	7.8028	13.1559	22.0906	13
CL2143.Contig4_All	61.6686	68.3482	58.1444	56.3606	37.5957	14
CL2153.Contig1_All	3.1438	34.9437	24.4204	16.9001	14.6867	8
CL2154.Contig2_All	136.856	100.743	80.6314	99.3261	98.1014	13
CL2163.Contig2_All	32.8828	32.5303	23.368	32.6057	24.0765	2
CL2167.Contig2_All	17.0348	29.3929	21.5328	44.3285	80.7999	1
CL217.Contig2_All	17.4636	21.6683	24.3228	50.1034	15.5856	4
CL2174.Contig1_All	103.069	99.6595	44.2098	35.1008	47.6406	2
CL2174.Contig2_All	90.6813	37.0719	33.5278	28.2681	36.0154	3
CL2186.Contig2_All	773.521	933.945	1010.24	1481.87	1301.44	7
CL2189.Contig1_All	51.0735	42.4073	26.74	32.5408	20.8233	2
CL2191.Contig3_All	98.2008	4.7681	4.9755	5.3568	6.0938	3
CL2202.Contig1_All	51.6228	22.7857	30.9132	28.5275	46.9978	13
CL2203.Contig1_All	12.3734	46.9978	36.6758	16.9548	27.4845	5
CL2205.Contig1_All	108.449	79.3835	62.8117	62.4047	56.4066	2
CL2206.Contig2_All	14.6023	26.4614	15.9346	16.9684	36.1522	11
CL2207.Contig2_All	0.0624	11.9385	35.868	33.3501	47.2665	7
CL2214.Contig1_All	91.8064	108.105	91.869	103.984	88.5558	9
CL2214.Contig2_All	3.5239	1.5423	42.2329	26.9411	53.638	7
CL2214.Contig4_All	1.5374	1.1331	34.5014	15.7932	13.4244	6
CL2215.Contig2_All	6.7769	16.1859	24.2018	44.07	22.5547	4
CL2217.Contig6_All	82.2515	141.386	151.12	73.8601	42.1091	5
CL2223.Contig1_All	66.7498	46.0056	37.8171	33.4749	64.899	15
CL2223.Contig2_All	66.5878	96.8582	66.5247	80.5121	97.2266	11
CL2223.Contig3_All	32.7841	29.1561	24.6673	8.533	53.5831	15
CL2223.Contig4_All	24.3494	21.0405	17.7323	21.8627	33.6545	15
CL2241.Contig1_All	78.5944	120.463	124.232	87.9176	72.7924	5
CL2241.Contig4_All	46.1107	58.744	37.3207	44.1409	28.45	14
CL2241.Contig5_All	25.1967	56.6908	59.3362	36.0159	22.0127	10
CL2242.Contig1_All	42.6145	62.0294	59.0989	53.5752	52.6858	8
CL2245.Contig2_All	26.539	65.6944	58.653	19.3971	26.2937	5
CL2246.Contig1_All	19.0833	32.7134	31.6899	32.2379	20.5421	8
CL226.Contig6_All	24.4355	53.0733	54.5549	34.7237	19.9318	10
CL2261.Contig1_All	39.3327	38.7814	35.3832	69.1809	18.7041	9
CL2261.Contig10_All	56.3706	93.4638	69.1983	75.6424	32.218	10
CL2261.Contig11_All	38.338	44.1098	41.3424	67.8877	19.2273	9
CL2261.Contig12_All	48.656	53.7058	53.0805	84.6586	30.2047	9
CL2261.Contig13_All	43.8459	48.0484	47.7761	75.7943	27.4588	9
CL2261.Contig14_All	41.3132	40.4648	37.1497	72.0072	19.8938	9
CL2261.Contig2_All	53.2256	202.56	164.817	70.9825	37.304	5
CL2261.Contig3_All	42.2628	70.1575	51.0503	57.1053	24.2551	10
CL2261.Contig4_All	55.5252	86.3678	70.7419	75.3987	34.681	10
CL2261.Contig5_All	158.818	128.112	100.752	151.452	50.832	2
CL2261.Contig6_All	136.034	150.104	109.232	118.915	90.063	14
CL2261.Contig7_All	37.4065	36.8821	33.6504	65.7929	17.7881	9
CL2261.Contig8_All	51.6231	85.2655	62.1146	70.4238	29.2401	10
CL2261.Contig9_All	157.372	100.13	128.792	142.555	54.4418	2
CL2282.Contig3_All	14.7189	25.2118	31.2157	19.135	14.3383	10
CL2284.Contig2_All	33.5931	72.171	99.1231	51.698	37.9832	10
CL2296.Contig1_All	15.0654	33.1212	104.478	87.826	127.757	7
CL2309.Contig1_All	20.9709	38.0073	24.4169	19.6982	13.7224	14
CL2323.Contig1_All	31.4392	1.6273	0.3772	0.2453	0.3949	3
CL233.Contig2_All	17.9536	44.3151	33.5899	39.4532	44.1297	11
CL2330.Contig2_All	24.9712	26.4757	29.4919	32.4918	71.3126	1
CL2333.Contig1_All	40.2031	16.9832	18.9003	39.5956	36.7332	15
CL2339.Contig3_All	135.153	82.5248	80.0573	87.2652	56.5994	2
CL234.Contig1_All	9.1783	6.0345	25.7756	49.1324	48.6703	7
CL2341.Contig1_All	35.7783	56.5734	40.8543	26.9674	23.6103	14
CL2349.Contig2_All	7.289	0	0	0	32.316	15
CL2352.Contig15_All	0.1369	31.5262	58.8336	50.134	97.7985	7
CL2352.Contig6_All	38.9984	21.6316	23.5469	25.4859	48.9265	15
CL2352.Contig8_All	21.6304	28.3409	27.5849	31.4985	49.4007	1
CL236.Contig1_All	145.945	180.445	254.926	257.942	204.662	6
CL2364.Contig1_All	50.3429	35.6538	33.8479	24.2085	14.1555	2
CL2375.Contig1_All	9.7531	47.4545	18.636	33.993	31.2928	8
CL2384.Contig2_All	140.287	177.729	203.847	109.393	103.285	5
CL2392.Contig2_All	10.327	13.3909	27.3964	30.7155	28.5979	6
CL2404.Contig1_All	48.1809	102.767	97.3492	54.7728	44.9975	5
CL2407.Contig4_All	58.4816	97.5555	90.6276	85.3109	56.3647	10
CL2407.Contig6_All	27.9567	35.5688	30.2553	36.5957	53.2153	1
CL2413.Contig1_All	51.0501	4.4501	142.412	121.964	158.161	6
CL2413.Contig2_All	25.8299	1.7413	58.421	27.6618	42.0976	6
CL2417.Contig2_All	138.67	139.168	121.307	104.699	102.268	14
CL2418.Contig2_All	69.0921	134.834	154.518	101.214	218.968	11
CL2421.Contig9_All	34.6788	19.1899	26.8627	38.179	29.9916	4
CL2429.Contig1_All	31.4143	44.7992	34.7707	24.6386	18.6418	14
CL2433.Contig1_All	21.6954	54.7021	37.6613	62.0856	22.1026	9
CL2440.Contig1_All	10.9021	56.6003	36.6833	62.812	71.2813	11
CL2448.Contig1_All	24.8048	44.5479	40.8849	22.4157	19.8591	5
CL2448.Contig2_All	32.3468	41.8584	33.0274	34.6288	52.623	11
CL2452.Contig1_All	65.1318	122.342	111.734	98.5192	82.6719	8
CL246.Contig1_All	168.55	361.77	294.252	199.387	185.259	5
CL246.Contig2_All	16.0268	34.1205	31.7259	18.1297	9.7359	5
CL2465.Contig1_All	4.2817	0.0543	426.244	354.712	914.904	7
CL2465.Contig2_All	2.1164	0.0517	129.409	35.7937	250.188	1
CL2478.Contig1_All	30.2167	18.3961	10.6882	14.0126	12.7144	2
CL2481.Contig3_All	0	33.0637	17.5978	35.9991	20.6765	8
CL2492.Contig1_All	206.224	410.118	404.113	303.119	212.431	10
CL2492.Contig3_All	38.777	122.141	130.384	77.5742	35.3331	10
CL2495.Contig4_All	7.4833	6.1695	18.009	43.9069	16.4325	4
CL25.Contig1_All	26.7628	36.0095	26.3477	26.8284	25.9866	12
CL2507.Contig4_All	38.4398	28.1879	21.9152	24.6039	17.6089	2
CL2515.Contig1_All	6.5941	6.6045	34.5049	8.436	29.7742	6
CL2515.Contig7_All	119.89	8.6039	14.3918	15.975	57.3751	13
CL2518.Contig1_All	2.2797	6.3606	4.5358	31.1369	2.0582	4
CL2539.Contig7_All	8.2607	31.6965	24.8469	14.4024	9.8416	5
CL2549.Contig1_All	11.4546	27.1358	114.918	52.2847	28.4743	6
CL2565.Contig1_All	77.0241	135.748	81.2579	76.5923	42.5438	14
CL2566.Contig1_All	24.2485	41.5325	24.2178	22.0968	24.9134	12
CL2575.Contig1_All	21.5788	76.7479	65.4242	38.1157	16.2706	10
CL2575.Contig3_All	24.2009	53.2292	45.6607	75.1137	19.8592	9
CL2575.Contig4_All	33.7483	57.9458	67.9687	36.7141	17.5	10
CL2575.Contig5_All	7.5411	55.9967	45.0704	45.8856	19.9734	8
CL2575.Contig6_All	49.8148	102.586	106.887	105.731	39.5851	10
CL2576.Contig1_All	126.281	84.7439	1192.14	765.796	618.707	6
CL2583.Contig3_All	104.24	97.8566	72.4565	84.7967	82.5357	2
CL2590.Contig1_All	333.093	140.79	149.084	163.772	153.141	3
CL2590.Contig2_All	110.136	31.3228	28.0908	61.579	30.4062	3
CL2591.Contig4_All	15.5058	30.6772	26.5432	11.6878	14.6416	5
CL2593.Contig2_All	68.7894	73.9668	60.4473	38.7586	104.743	15
CL2595.Contig3_All	39.8796	15.4027	30.591	54.353	46.8834	7
CL2595.Contig4_All	156.353	45.5524	52.7339	50.7817	76.7789	13
CL2609.Contig8_All	32.1612	17.1404	12.0544	10.3932	28.4007	13
CL261.Contig8_All	72.5937	101.497	80.2651	100.546	71.0024	9
CL2616.Contig1_All	114.36	191.094	165.57	224.67	140.704	9
CL262.Contig1_All	272.511	271.347	328.347	374.761	734.464	1
CL262.Contig11_All	35.2785	62.4087	52.1127	76.773	71.7189	7
CL262.Contig2_All	140.188	128.021	103.536	76.1065	32.5995	2
CL262.Contig3_All	63.2204	102.997	80.6592	45.6677	20.337	14
CL262.Contig4_All	63.1342	136.253	101.897	57.5185	27.3653	14
CL262.Contig5_All	58.733	59.9411	54.7928	107.854	127.47	7
CL262.Contig6_All	231.719	209.112	130.206	102.043	26.8629	2
CL262.Contig7_All	114.462	175.554	103.703	124.504	49.0117	14
CL262.Contig8_All	331.096	303.756	208.995	279.767	81.5547	2
CL2620.Contig4_All	32.7694	27.9047	29.3181	30.9766	37.9233	15
CL2629.Contig1_All	202.689	18.7224	22.4452	12.7306	6.8263	3
CL263.Contig1_All	23.9044	27.6965	46.2954	44.414	40.776	6
CL263.Contig2_All	23.2144	25.4525	25.1261	49.2148	24.908	4
CL2643.Contig2_All	129.317	496.531	132.2	205.494	212.474	12
CL2647.Contig1_All	46.6645	11.4529	10.8014	16.2975	8.5471	3
CL265.Contig2_All	45.1728	29.3859	22.7274	48.599	23.1521	4
CL265.Contig4_All	703.577	180.204	143.803	185.899	133.076	3
CL265.Contig5_All	21.6829	60.8932	31.7782	28.026	23.9752	12
CL265.Contig6_All	43.3019	1.0086	0.935	0	0.7343	3
CL2663.Contig2_All	42.6568	28.314	27.292	20.1359	29.1247	3
CL267.Contig13_All	0	0.7173	0	30.0311	0.4642	4
CL267.Contig2_All	29.4251	21.3972	14.035	10.9023	32.5283	15
CL267.Contig8_All	45.4872	25.743	21.6	26.4125	36.7159	13
CL2672.Contig8_All	32.8481	28.5711	29.4297	26.6789	59.3922	1
CL2683.Contig3_All	34.2391	3.3692	5.9121	7.859	7.5924	3
CL2691.Contig1_All	23.3052	47.6478	46.2562	31.5238	23.3866	5
CL2691.Contig2_All	116.11	136.711	126.835	84.1775	83.2634	14
CL2691.Contig3_All	43.2411	70.3143	56.6822	42.4942	21.0211	14
CL2691.Contig4_All	56.4079	87.5396	77.9876	39.6138	23.5045	14
CL2691.Contig5_All	123.812	82.2496	88.3957	91.4796	69.7495	3
CL2691.Contig6_All	96.261	98.5678	93.1244	72.7937	76.599	14
CL270.Contig3_All	246.93	535.057	521.545	427.724	1215.98	1
CL2711.Contig1_All	298.608	217.88	216.127	203.464	391.599	15
CL2711.Contig3_All	35.038	236.419	138.205	223.559	268.792	11
CL2721.Contig3_All	41.8212	43.5326	43.0156	33.1754	27.8847	14
CL2727.Contig1_All	33.7314	19.6768	24.2644	20.3312	9.1901	2
CL2727.Contig2_All	219.485	415.916	335.069	668.08	363.466	4
CL2728.Contig1_All	14.3403	31.4806	30.3695	18.5839	14.3056	5
CL2729.Contig1_All	22.0371	39.8148	25.9226	28.3826	55.5977	11
CL2729.Contig2_All	18.8699	36.3268	27.0778	20.594	46.7007	11
CL2738.Contig6_All	53.5812	63.5328	69.1603	97.9347	74.7559	4
CL2742.Contig1_All	139.139	179.557	173.389	137.812	94.1851	14
CL2753.Contig1_All	33.1426	29.6699	40.1687	43.3172	37.4279	6
CL2756.Contig1_All	23.3304	10.1798	37.0337	8.9115	10.0317	6
CL2756.Contig3_All	26.4973	39.6349	31.7476	38.4867	31.1626	8
CL276.Contig1_All	150.557	259.565	241.207	158.067	301.514	11
CL276.Contig3_All	8.7517	48.0539	53.9802	19.5029	14.435	5
CL2773.Contig3_All	87.0809	158.288	159.954	144.663	58.708	10
CL2776.Contig1_All	12.7544	32.5873	24.2887	3.0251	24.4855	5
CL2776.Contig3_All	18.8672	38.9056	30.3627	7.4596	29.2888	5
CL2776.Contig8_All	65.8303	173.105	128.62	17.9118	130.512	5
CL2776.Contig9_All	12.4086	32.4266	24.2064	2.9695	24.3648	5
CL278.Contig1_All	32.8251	40.6345	29.7936	33.0354	32.2735	12
CL2780.Contig1_All	373.091	310.713	367.746	454.312	202.273	9
CL2786.Contig1_All	15.9295	43.2501	30.8699	35.9733	30.0583	8
CL2791.Contig15_All	29.6242	80.1118	41.2596	29.5159	6.6246	14
CL2791.Contig2_All	19.5397	31.602	45.9327	28.7376	24.1473	10
CL2791.Contig23_All	91.8162	100.378	48.2616	46.9854	33.5899	2
CL2791.Contig6_All	54.7741	38.6441	23.1902	26.4358	26.3346	2
CL2791.Contig9_All	36.4312	44.2563	33.3245	23.5961	18.7627	14
CL2798.Contig1_All	28.1584	35.1175	28.7483	42.2346	23.4724	9
CL280.Contig1_All	38.096	34.616	40.2128	36.292	33.3254	2
CL2817.Contig2_All	27.9718	16.3803	24.7154	33.5996	44.1938	7
CL2817.Contig3_All	24.2474	52.7588	57.6221	141.368	61.6927	4
CL282.Contig1_All	21.4061	34.4778	30.8433	23.3385	16.0313	10
CL2826.Contig3_All	23.906	33.7913	39.899	38.7258	52.3577	7
CL2835.Contig2_All	677.712	1152.35	1541.3	1608.97	1233.66	6
CL2837.Contig1_All	55.0857	119.858	129.045	55.7573	46.4788	5
CL2837.Contig2_All	114.635	198.816	132.468	81.4236	122.535	12
CL2837.Contig4_All	382.976	233.091	192.762	185.793	234.605	3
CL2846.Contig2_All	108.731	124.62	92.9275	70.009	95.3249	14
CL2851.Contig1_All	166.762	176.844	175.377	158.836	122.575	14
CL2852.Contig1_All	3.6115	30.0226	22.97	22.0803	30.1097	11
CL2852.Contig6_All	33.1258	14.5439	11.0016	15.984	14.8536	3
CL2856.Contig1_All	55.1793	35.4991	34.5127	73.0783	26.6248	4
CL2856.Contig3_All	100.35	221.951	200.051	169.276	91.3669	10
CL2856.Contig5_All	71.3641	204.334	186.307	87.2807	66.2739	5
CL286.Contig1_All	44.0079	126.925	64.1022	59.7499	26.0416	12
CL2867.Contig2_All	34.3641	2.4479	7.2892	9.6523	3.0243	3
CL2870.Contig1_All	64.5635	153.925	143.963	118.664	94.5543	8
CL2870.Contig2_All	32.9729	37.1107	29.9845	13.6842	12.8896	14
CL2872.Contig1_All	16.9076	29.1677	18.5713	28.2884	41.2267	11
CL2872.Contig2_All	44.3353	38.3676	26.7654	42.9096	55.4143	15
CL2872.Contig3_All	213.151	161.788	122.518	257.89	165.708	4
CL2875.Contig2_All	26.0135	52.1093	35.7344	15.7798	12.1264	14
CL288.Contig2_All	21.4458	65.1474	52.517	36.0512	21.7677	10
CL288.Contig3_All	108.407	343.204	243.548	102.461	56.8252	5
CL288.Contig7_All	105.831	381.051	282.907	245.526	344.662	11
CL2882.Contig2_All	33.1472	29.6147	26.8762	19.4206	17.8036	2
CL2900.Contig1_All	85.8606	87.1842	178.605	117.204	109.539	6
CL2900.Contig2_All	85.0879	89.7699	82.4768	99.6097	72.3421	9
CL2900.Contig3_All	142.493	134.359	112.651	296.385	122.085	4
CL2900.Contig4_All	101.314	138.236	198.508	88.6619	89.3882	5
CL2910.Contig11_All	0.1999	15.0164	18.3756	39.8344	9.9124	9
CL2910.Contig12_All	2.2263	39.9879	37.6218	10.0078	29.1493	5
CL2910.Contig20_All	2.9813	33.2984	33.8261	23.594	19.39	8
CL2910.Contig23_All	1.6353	43.337	46.3309	39.765	26.857	8
CL2910.Contig9_All	0.5444	34.4869	32.7291	24.5174	17.3343	8
CL2930.Contig1_All	8.6781	14.1243	16.787	16.9217	33.7501	1
CL2931.Contig10_All	13.3243	30.9557	29.5264	19.4233	6.9449	10
CL2939.Contig2_All	75.8604	83.1785	78.2224	80.2643	98.6014	1
CL2942.Contig1_All	25.5021	233.361	32.4208	98.8906	64.5204	12
CL2956.Contig2_All	42.7056	4.2081	4.8887	4.8171	8.5835	3
CL2959.Contig1_All	127.483	79.5167	140.941	139.316	189.341	7
CL2962.Contig2_All	344.569	53.8982	246.432	69.3553	115.142	3
CL2966.Contig2_All	52.7132	15.3133	63.035	140.378	115.926	7
CL2975.Contig1_All	64.4894	85.3433	68.1385	145.308	53.631	9
CL2975.Contig3_All	50.9069	91.3593	65.0615	57.3208	50.2761	12
CL298.Contig32_All	10.3623	9.9943	19.4569	14.0594	31.1205	1
CL2981.Contig5_All	46.9742	29.2828	25.8971	34.7178	23.7874	3
CL2983.Contig1_All	12.5515	30.7515	43.5689	41.0052	59.14	7
CL2983.Contig11_All	155.477	32.1637	117.202	100.476	103.56	13
CL2983.Contig5_All	9.0073	8.6798	17.1069	123.476	59.5778	4
CL2983.Contig8_All	155.145	288.445	631.2	834.216	637.064	6
CL299.Contig6_All	9.6757	19.4862	25.4547	35.5479	26.8567	6
CL2990.Contig2_All	21.6868	33.3122	25.148	23.979	36.6395	11
CL2992.Contig1_All	61.5343	72.1475	56.7425	28.2549	29.5401	14
CL2998.Contig1_All	9.7302	18.8415	11.6159	10.0723	33.607	11
CL30.Contig2_All	25.2897	41.0517	12.1737	19.4898	15.6712	14
CL300.Contig1_All	90.7387	297.399	227.84	173.973	104.12	10
CL300.Contig2_All	1622.25	905.867	794.582	1048.29	730.361	3
CL3004.Contig5_All	44.6283	9.2212	28.9413	26.6434	20.6349	13
CL3005.Contig1_All	41.1483	101.586	76.1579	60.6637	65.1625	12
CL3005.Contig2_All	21.9569	24.5361	26.1159	48.5782	10.0565	9
CL3005.Contig5_All	36.1618	14.3577	13.9791	41.8308	8.9649	4
CL3005.Contig6_All	26.9826	55.5423	54.988	44.1718	13.4579	10
CL3009.Contig1_All	23.6971	37.0692	37.324	21.7279	40.4325	11
CL3036.Contig2_All	142.088	15.0026	6.6916	3.6976	5.0835	3
CL3048.Contig14_All	11.1746	17.2234	18.2786	30.3591	8.7256	9
CL3048.Contig15_All	37.7704	15.488	16.4354	18.6751	4.7343	2
CL3048.Contig2_All	16.6891	31.043	52.0558	39.8451	16.4371	10
CL305.Contig1_All	48.5096	84.3296	67.5627	77.1679	45.7277	8
CL3057.Contig2_All	18.4738	30.4447	19.7484	12.3948	14.2249	14
CL3057.Contig3_All	23.6238	51.4269	27.3069	22.5622	21.7969	12
CL3059.Contig1_All	34.5599	3.0784	1.0147	8.4548	4.0508	3
CL3059.Contig3_All	60.9403	7.3395	4.6528	9.1644	6.5485	3
CL3062.Contig3_All	34.2939	31.1078	37.2495	23.4432	28.9392	14
CL3062.Contig4_All	85.3739	100.539	110.847	85.1696	97.3795	5
CL3097.Contig1_All	195.022	153.974	178.653	203.004	215.63	15
CL3097.Contig2_All	115.975	68.3039	81.4998	66.6445	149.783	15
CL3097.Contig3_All	78.7964	123.422	74.303	185.284	183.414	7
CL3097.Contig4_All	145.823	83.7199	102.299	104.547	165.857	15
CL3103.Contig5_All	27.4983	31.26	26.2027	44.6944	21.5558	9
CL3106.Contig1_All	77.742	10.3531	12.0852	14.6513	89.5566	15
CL3109.Contig2_All	42.648	94.8667	72.665	89.5013	45.8363	8
CL3109.Contig5_All	13.8764	21.0305	32.0416	14.8841	15.4444	5
CL3109.Contig6_All	8.7157	40.7729	37.7983	24.817	16.8446	10
CL311.Contig3_All	13.1999	45.8839	28.1174	21.3594	48.4417	11
CL3114.Contig1_All	67.4185	120.302	94.2728	66.1217	63.2654	5
CL3127.Contig1_All	181.559	24.7718	307.576	294.203	355.822	6
CL3147.Contig1_All	49.8407	4.8256	9.8726	7.524	4.1998	3
CL3147.Contig2_All	59.814	16.2691	22.0023	26.156	17.4652	3
CL3147.Contig3_All	121.6	22.1945	13.3903	9.76	12.0672	3
CL3147.Contig4_All	19.8885	30.2647	17.4048	29.2775	15.9318	9
CL3147.Contig5_All	44.8152	7.2487	7.7537	3.3617	3.2476	3
CL3155.Contig1_All	8.9824	1.6357	125.23	49.3087	55.7079	6
CL3155.Contig3_All	239.715	7.3881	434.26	329.276	385.48	6
CL3155.Contig5_All	4.4869	0.5033	57.4591	36.0166	28.5131	6
CL3155.Contig8_All	27.3378	4.9504	327.073	221.956	212.042	6
CL3155.Contig9_All	2.6108	0.1743	52.1036	24.4537	32.4241	6
CL3157.Contig1_All	29.1955	46.2518	43.8802	44.2023	37.8352	8
CL317.Contig3_All	33.7155	26.9354	61.6447	58.2256	49.4685	6
CL3171.Contig2_All	6.2244	42.2443	46.1495	30.8541	11.3811	10
CL3172.Contig2_All	16.3756	24.5035	30.3641	35.6913	18.7989	9
CL3173.Contig1_All	32.218	36.9012	29.0413	42.2859	23.0933	9
CL3192.Contig1_All	61.166	59.3987	35.1594	31.0851	29.474	2
CL3192.Contig2_All	12.6689	25.9409	23.3524	31.611	19.8612	8
CL3192.Contig3_All	142.927	94.3269	77.1533	85.2969	89.9216	3
CL3192.Contig5_All	113.527	74.3721	30.0526	20.482	11.1254	2
CL3202.Contig1_All	36.9549	5.5739	4.9646	3.9534	13.5092	13
CL3208.Contig1_All	16.7942	0.196	32.3682	7.811	10.2727	6
CL3208.Contig2_All	219.417	1.2328	125.798	56.5699	72.8872	3
CL321.Contig3_All	51.0328	17.6912	18.2643	24.1901	21.8572	3
CL3217.Contig4_All	26.0621	63.4239	38.388	33.2078	26.5098	12
CL3222.Contig7_All	17.279	18.7232	10.0391	33.5592	12.7719	4
CL3229.Contig1_All	88.9629	45.6682	39.514	33.8553	45.5139	3
CL3229.Contig5_All	193.305	38.0095	52.8548	49.173	47.2745	3
CL323.Contig2_All	1.7668	29.0215	32.3179	13.4249	18.5524	5
CL3232.Contig1_All	20.426	27.7053	23.0681	35.5074	24.1553	4
CL3232.Contig2_All	24.6094	13.8287	56.2053	43.8088	19.1416	6
CL3232.Contig9_All	22.8087	5.8327	42.8069	111.844	54.7329	4
CL3233.Contig1_All	92.9373	42.7364	16.8962	29.6807	21.0141	3
CL3233.Contig3_All	40.8463	0.201	0.2796	0.202	0.5855	3
CL3237.Contig1_All	98.3051	2.7626	11.9514	23.8441	61.9547	13
CL3253.Contig2_All	7.235	7.4964	30.3461	19.5845	14.0689	6
CL3268.Contig2_All	176.422	135.079	160.102	359.724	200.615	4
CL3268.Contig5_All	194.243	128.991	131.324	243.059	65.7947	9
CL3268.Contig6_All	226.767	210.398	203.233	277.245	135.138	9
CL3269.Contig1_All	53.0109	20.0988	15.9924	22.8598	30.8547	13
CL327.Contig11_All	34.2516	14.8422	40.5415	49.7902	74.6266	7
CL327.Contig12_All	32.0249	9.7879	32.5731	42.8137	65.2904	7
CL327.Contig14_All	18.7763	16.9254	39.1021	62.0891	59.9831	7
CL327.Contig16_All	22.8137	12.5674	32.4803	38.9042	47.0733	7
CL327.Contig17_All	44.1473	14.7971	42.3792	48.0336	67.7308	7
CL327.Contig2_All	40.359	10.5154	38.993	61.887	62.3067	7
CL327.Contig3_All	104.417	27.6492	70.4883	101.027	202.782	15
CL327.Contig4_All	38.177	14.0195	59.1892	79.0174	235.964	1
CL327.Contig5_All	11.3999	9.403	35.4216	28.8699	22.3126	6
CL327.Contig6_All	4.8344	2.1868	24.1818	26.5244	42.9101	7
CL327.Contig8_All	8.9713	7.4879	38.4105	38.2471	43.734	6
CL327.Contig9_All	13.1669	8.0401	50.4479	62.759	88.1377	7
CL3270.Contig1_All	481.586	224.965	156.315	186.55	208.588	3
CL3270.Contig2_All	20.0876	35.6212	17.1227	23.199	18.5701	12
CL3271.Contig5_All	20.2034	26.3161	23.9578	23.286	32.0718	11
CL3286.Contig1_All	8.5215	21.3375	11.6212	49.3126	9.8387	4
CL3286.Contig3_All	32.908	41.6191	22.1398	66.2379	57.8903	4
CL3287.Contig2_All	17.6495	32.3596	1.4156	1.2983	2.2804	14
CL3289.Contig1_All	85.2104	0	0	0	0	3
CL3304.Contig2_All	34.3824	28.5509	26.8752	25.952	13.4739	2
CL3329.Contig3_All	14.9575	50.463	46.1236	27.1753	9.6442	10
CL3329.Contig6_All	9.2446	36.6511	42.2927	21.6121	6.0858	10
CL3370.Contig3_All	16.8211	24.2649	43.8352	35.2951	31.7322	6
CL3372.Contig1_All	31.9954	46.7809	47.2368	36.0313	48.8629	11
CL3380.Contig2_All	30.8014	16.9619	15.3023	12.8113	17.9021	3
CL3382.Contig1_All	9.2929	3.648	35.7468	29.8387	73.7709	7
CL3382.Contig2_All	63.7961	15.5135	166.173	125.94	422.61	1
CL3382.Contig3_All	83.1896	20.7961	248.343	181.606	546.658	1
CL3382.Contig4_All	60.0291	15.8953	155.055	176.049	336.28	7
CL3382.Contig5_All	73.1112	20.7521	226.806	227.162	486.765	7
CL3383.Contig2_All	90.1806	122.55	85.3597	74.0166	171.104	11
CL3383.Contig4_All	30.5231	28.7186	21.2558	16.523	26.0796	2
CL3384.Contig1_All	12.526	34.501	11.7921	13.6568	36.8744	11
CL3387.Contig2_All	41.0201	31.4745	68.0455	18.2273	50.1449	6
CL3387.Contig9_All	4.4449	7.7909	21.2745	35.148	22.3286	6
CL3393.Contig1_All	40.1684	47.8023	35.5834	45.8447	45.5432	11
CL3393.Contig4_All	16.2766	44.7448	39.2296	20.2147	12.1215	5
CL3396.Contig2_All	211.976	55.6814	58.7407	57.8665	46.0943	3
CL3401.Contig1_All	16.0813	19.652	17.6096	19.2629	35.732	1
CL3403.Contig1_All	36.692	71.9133	57.7819	78.7651	107.517	11
CL341.Contig1_All	20.9471	30.8784	23.4889	24.3173	18.4814	12
CL3411.Contig1_All	92.2844	37.099	47.3264	48.7478	72.1806	13
CL3412.Contig1_All	64.8998	164.145	211.744	97.4957	108.861	5
CL3412.Contig2_All	25.6809	137.145	153.217	112.95	55.5689	10
CL3413.Contig10_All	73.7642	44.8824	37.1033	37.8535	47.6774	13
CL3440.Contig1_All	141.847	125.62	147.532	62.0931	55.7909	14
CL3450.Contig2_All	189.87	390.163	343.49	172.248	122.637	5
CL3451.Contig4_All	3.3794	38.983	9.1971	10.9068	9.064	12
CL3455.Contig1_All	16.1126	31.2501	33.3807	32.4318	19.0164	8
CL3455.Contig2_All	93.0332	87.6519	119.836	101.71	112.116	6
CL346.Contig6_All	38.5542	3.5436	2.7675	2.2681	2.4503	3
CL3461.Contig2_All	16.6771	20.3012	13.9364	14.9765	30.808	1
CL3464.Contig1_All	10.4519	31.961	26.2799	28.2519	10.3419	8
CL3466.Contig1_All	41.9837	25.5484	27.7225	56.814	31.7125	4
CL3474.Contig1_All	83.4353	91.4926	81.1443	81.227	39.9198	14
CL3474.Contig2_All	58.299	7.8856	7.5714	13.3947	15.1275	13
CL3474.Contig3_All	47.8315	30.8387	33.8633	55.0149	41.3024	4
CL349.Contig1_All	49.4017	3.0501	4.3985	2.0432	2.3029	3
CL349.Contig3_All	48.5529	2.0428	1.8412	2.2807	1.7076	3
CL3490.Contig1_All	50.1423	78.2354	56.1788	73.7994	55.2334	8
CL3494.Contig1_All	41.6404	108.114	80.6045	33.229	49.9991	5
CL3502.Contig1_All	39.0202	17.8456	26.3045	54.8708	27.1978	4
CL3502.Contig2_All	74.1981	35.6367	140.608	297.603	191.11	4
CL3517.Contig1_All	72.8902	13.8891	25.5353	22.9278	21.3004	3
CL3518.Contig2_All	38.4238	55.6681	51.7536	41.2958	43.3542	5
CL3520.Contig3_All	78.4328	84.8111	55.7302	53.3871	41.3065	14
CL3523.Contig6_All	10.9075	46.1061	41.1976	20.6524	10.7848	5
CL3525.Contig1_All	63.3994	110.026	113.168	105.531	51.9319	10
CL3530.Contig1_All	47.3053	54.3208	53.2294	46.6863	43.7664	5
CL3533.Contig3_All	61.6659	58.4106	31.7371	28.2526	19.0718	2
CL3533.Contig5_All	41.8975	40.4602	21.6054	15.4517	26.6707	2
CL3536.Contig1_All	56.6354	47.2478	28.9868	29.6114	16.721	2
CL3550.Contig1_All	30.6347	17.0998	11.7934	17.8404	13.0854	3
CL3555.Contig2_All	57.5074	159.803	158.78	99.7265	76.6634	5
CL3560.Contig2_All	21.3903	27.0602	31.0979	26.8495	23.0384	10
CL3566.Contig1_All	107.677	131.585	120.439	112.333	67.7256	14
CL3566.Contig2_All	92.0993	90.9712	96.2416	56.3177	48.637	14
CL3575.Contig4_All	8.962	31.244	30.885	7.8053	8.8811	5
CL3582.Contig1_All	55.1187	60.9395	54.4055	46.1306	77.6028	1
CL3582.Contig3_All	40.2075	44.5102	28.0701	10.6487	18.5176	14
CL3583.Contig3_All	14.7722	19.4373	23.8463	21.1828	47.2181	1
CL359.Contig1_All	10.8659	39.4902	37.8776	16.997	15.1527	5
CL3594.Contig1_All	45.8168	17.2191	12.9748	57.6167	50.228	15
CL3594.Contig8_All	29.717	42.9263	28.6963	39.1455	10.9151	14
CL36.Contig10_All	30.8469	62.308	60.5403	60.324	43.5329	8
CL360.Contig1_All	32.665	13.8148	11.7252	6.6593	12.5044	3
CL3600.Contig4_All	31.5547	12.6756	11.8181	15.0657	7.1953	3
CL3607.Contig3_All	20.6917	83.2615	82.5128	52.3166	21.4592	10
CL3607.Contig4_All	83.636	94.4797	86.8231	84.241	79.8506	12
CL3607.Contig6_All	122.66	141.144	141.723	115.769	105.067	5
CL3611.Contig2_All	56.4265	47.8726	64.1005	62.4589	92.1772	1
CL3611.Contig4_All	19.2902	35.2394	28.1907	22.4103	18.47	5
CL3613.Contig2_All	8.9949	32.7221	14.5529	17.1968	17.7542	12
CL3619.Contig3_All	488.891	683.67	778.393	486.634	273.956	10
CL3628.Contig2_All	54.1873	58.7568	48.4524	88.627	91.8574	7
CL3631.Contig1_All	107.455	42.446	42.4776	42.6505	23.9638	3
CL3634.Contig1_All	278.715	159.128	143.936	124.984	79.8103	2
CL3634.Contig2_All	57.7607	197.903	181.841	142.485	84.4348	10
CL3636.Contig1_All	35.9918	46.4091	38.8116	46.9314	35.4061	9
CL3639.Contig2_All	24.1484	64.1308	40.0916	36.281	25.7687	12
CL3644.Contig2_All	30.7216	16.1126	14.8372	26.0452	32.2238	15
CL3651.Contig3_All	12.1632	28.845	59.5289	31.6692	31.4343	6
CL3651.Contig4_All	43.4147	23.7182	22.4933	16.9841	10.3212	2
CL3654.Contig1_All	36.1217	8.7591	6.0018	16.2632	6.4695	3
CL3667.Contig2_All	30.8737	14.0726	15.5349	20.7144	19.3228	13
CL3678.Contig1_All	40.8439	90.3199	77.9501	60.5667	30.9987	10
CL3678.Contig2_All	166.892	94.937	59.4159	43.0574	24.5637	2
CL3684.Contig2_All	50.0096	62.8999	43.2199	100.176	100.332	7
CL3689.Contig4_All	61.5931	71.5414	50.7746	58.4245	43.9637	14
CL3694.Contig2_All	8.9186	18.4237	12.4215	27.3012	39.0209	7
CL3699.Contig2_All	2.4508	47.6496	51.1786	72.0606	97.6499	7
CL3714.Contig5_All	109.504	214.597	173.189	144.812	110.34	10
CL3715.Contig1_All	214.704	490.77	498.775	225.15	194.687	5
CL3719.Contig1_All	7.8429	20.451	19.8379	30.5521	7.494	9
CL372.Contig1_All	273.332	397.49	326.036	309.659	158.175	14
CL3723.Contig2_All	32.9375	44.6446	74.5343	51.2116	111.797	1
CL3723.Contig3_All	42.4903	45.333	61.1395	58.699	77.6207	7
CL3734.Contig1_All	32.2369	38.6782	25.9829	25.6844	83.7991	1
CL3737.Contig1_All	17.6126	33.2526	26.4961	40.33	32.3988	4
CL3737.Contig2_All	31.0318	49.9333	40.3861	66.3012	70.7297	7
CL3744.Contig1_All	7.6106	9.9681	10.328	31.5633	3.9844	4
CL3744.Contig2_All	16.6279	34.903	18.3957	19.2268	7.0515	14
CL3744.Contig4_All	439.709	469.422	258.415	303.978	278.485	2
CL3744.Contig5_All	16.3342	37.8262	21.6389	17.8001	6.6762	14
CL3744.Contig6_All	57.3911	74.308	59.0685	38.1912	16.6653	14
CL3744.Contig7_All	54.7963	86.93	62.0866	42.2283	21.05	14
CL3745.Contig2_All	33.0204	22.8262	18.2219	16.1828	9.4542	2
CL3747.Contig1_All	28.9209	29.0373	35.6847	29.1063	21.8171	10
CL376.Contig1_All	260.164	106.785	84.1217	150.938	50.0941	3
CL3761.Contig2_All	22.5311	35.9702	19.1215	19.9313	13.8485	14
CL3764.Contig2_All	27.2349	24.906	26.7755	35.9618	24.1772	4
CL3779.Contig2_All	12.1834	8.2143	13.6014	17.2711	33.4627	1
CL3780.Contig2_All	64.5097	66.2684	58.6149	69.3693	116.281	1
CL3780.Contig4_All	22.7206	42.3958	32.945	19.7339	21.788	5
CL3780.Contig5_All	259.02	271.755	313.828	390.509	956.932	1
CL38.Contig1_All	78.926	22.6813	267.702	131.716	99.6456	6
CL3807.Contig1_All	40.4557	27.4183	17.5297	16.4217	25.8293	13
CL3815.Contig3_All	46.3151	30.4716	36.1393	54.3948	53.1282	7
CL3835.Contig10_All	82.4033	18.6366	24.6814	26.4176	41.3515	13
CL3835.Contig11_All	222.885	115.073	61.5926	67.2939	38.9552	2
CL3835.Contig12_All	94.8847	19.5753	19.6107	37.753	19.9219	3
CL3835.Contig3_All	19.3346	8.3684	35.0507	23.587	15.8512	6
CL3835.Contig7_All	91.2056	43.0812	26.2784	27.592	17.2447	2
CL3838.Contig1_All	18.3392	21.2255	18.4472	25.4292	40.5153	1
CL3838.Contig2_All	15.0628	60.9052	52.6057	63.8812	28.326	8
CL384.Contig1_All	59.7917	0.8179	23.757	6.2092	12.3501	3
CL3840.Contig2_All	13.5119	30.789	26.3787	28.3064	22.0485	8
CL3855.Contig6_All	16.6679	19.891	19.0984	33.9063	21.3778	4
CL3865.Contig1_All	87.8762	148.581	150.402	133.105	95.3822	10
CL3873.Contig1_All	15.5911	37.78	31.4436	14.8474	16.6258	5
CL3883.Contig2_All	26.4007	17.1284	18.4399	12.928	34.4803	15
CL3887.Contig5_All	2.5018	8.2045	96.8166	117.609	145.792	7
CL3896.Contig2_All	61.393	35.0842	23.8342	26.7197	19.056	2
CL390.Contig2_All	56.2595	90.5164	97.8983	52.1953	32.4556	5
CL3904.Contig1_All	79.3289	184.314	155.246	121.514	71.0898	10
CL3913.Contig1_All	17.3453	40.1628	24.4178	27.1232	18.0431	12
CL3914.Contig2_All	34.3638	49.8145	54.4128	47.4145	57.2323	11
CL3928.Contig1_All	50.6833	21.011	14.2547	17.038	10.0192	3
CL3933.Contig3_All	88.7982	288.729	206.551	146.198	177.247	12
CL3941.Contig1_All	156.841	112.427	111.899	89.134	61.8246	2
CL3941.Contig4_All	222.564	126.319	119.006	50.629	111.975	3
CL395.Contig1_All	0	34.2484	24.1244	24.7957	11.9048	8
CL395.Contig3_All	19.0512	296.882	256.904	289.306	171.387	8
CL3954.Contig1_All	12.3163	30.9737	33.6861	14.2815	5.4668	5
CL3954.Contig2_All	19.1364	154.782	135.846	82.7467	26.178	10
CL3954.Contig3_All	309.311	545.006	486.716	275.43	480.205	5
CL3954.Contig4_All	25.8465	114.748	109.882	45.3021	25.4122	5
CL3954.Contig5_All	26.761	251.31	287.981	113.715	43.1426	5
CL3956.Contig1_All	33.2993	21.4466	11.2325	12.2173	9.303	2
CL3965.Contig4_All	30.5792	33.3155	26.5185	22.1521	21.1614	14
CL397.Contig1_All	21.2122	3.2747	53.6821	50.4811	35.8207	6
CL397.Contig3_All	49.491	15.5495	200.82	184.642	177.98	6
CL397.Contig5_All	51.4446	18.1761	184.711	164.128	157.853	6
CL3974.Contig2_All	58.3046	78.6367	67.3119	64.3461	48.2063	10
CL3979.Contig1_All	66.453	45.4149	42.6754	22.7305	31.0037	2
CL3979.Contig2_All	42.4531	3.0642	4.1031	3.4971	1.8728	3
CL399.Contig9_All	18.978	60.9309	47.8582	20.0259	132.316	11
CL4004.Contig1_All	64.0833	53.3292	45.1396	61.9523	49.0062	13
CL402.Contig1_All	119.333	93.4212	76.2976	105.512	42.3178	2
CL402.Contig2_All	16.9114	88.1927	70.9257	29.3352	19.768	5
CL402.Contig3_All	68.6215	66.2923	66.5226	56.7741	52.4819	14
CL402.Contig4_All	136.852	153.206	139.325	178.755	282.912	1
CL4020.Contig1_All	32.5011	35.0167	38.9144	30.1465	26.3963	5
CL4029.Contig2_All	71.3633	99.8211	83.3845	64.0062	157.742	1
CL403.Contig51_All	60.657	15.0226	17.2955	12.3798	15.99	3
CL4052.Contig1_All	26.0902	15.6789	38.7602	47.7408	35.2829	6
CL4052.Contig2_All	18.1145	31.2271	31.5366	26.1188	32.8112	11
CL406.Contig5_All	45.6363	27.5095	25.1674	13.8967	27.582	3
CL406.Contig6_All	22.7868	31.6747	23.6789	9.7518	21.6632	14
CL4068.Contig2_All	377.657	1290.81	1132.51	1223.03	878.439	8
CL4068.Contig3_All	68.469	71.9075	49.5102	45.3601	37.7153	14
CL4068.Contig4_All	54.6147	340.248	352.98	237.143	91.6733	10
CL4068.Contig5_All	71.6069	204.855	211.713	216.03	217.335	8
CL407.Contig6_All	81.5961	6.4658	4.3815	1.9458	2.4852	3
CL4078.Contig2_All	78.3113	61.0461	88.7909	63.6052	61.8051	3
CL4086.Contig1_All	7.3276	48.3406	21.0462	10.4227	8.1693	12
CL4097.Contig1_All	9.9606	30.557	31.8202	23.624	10.5648	10
CL4104.Contig1_All	8.4453	36.0823	35.5335	23.6507	12.7333	10
CL4110.Contig2_All	17.7071	43.6486	38.5049	49.4451	18.688	8
CL4110.Contig3_All	22.8451	36.9659	32.0065	38.2169	18.9539	9
CL4113.Contig1_All	360.755	491.65	710.313	470.489	267.633	10
CL4123.Contig2_All	50.0565	23.7452	26.5182	42.7125	36.1282	13
CL4123.Contig4_All	43.7905	25.4454	37.2459	36.4456	31.2552	13
CL4130.Contig1_All	44.2712	7.211	6.9781	24.4067	17.2543	13
CL4136.Contig3_All	33.6594	1.1556	2.4382	2.4826	1.1992	3
CL4148.Contig1_All	11.1442	14.0852	20.9415	17.0905	38.4393	1
CL4159.Contig1_All	13.2651	15.7349	64.8684	68.6875	38.793	6
CL4159.Contig12_All	17.2413	23.3214	69.77	50.8031	33.8721	6
CL4159.Contig14_All	14.7288	6.7438	20.7092	24.8061	36.064	7
CL4159.Contig4_All	29.284	16.7007	63.902	70.3786	65.6114	6
CL4159.Contig6_All	16.3258	22.0013	104.096	66.5949	55.7931	6
CL4159.Contig7_All	286.843	242.613	658.441	620.208	654.135	6
CL4159.Contig8_All	147.129	259.408	669.119	403.76	430.896	6
CL4164.Contig1_All	55.7191	58.451	51.9587	74.7682	91.2702	7
CL4175.Contig1_All	31.7474	35.9119	32.1477	22.5605	18.3149	14
CL418.Contig2_All	21.5185	48.5274	43.2821	43.3539	32.5995	8
CL4180.Contig2_All	39.9791	83.7505	58.1389	50.2091	41.0057	12
CL4201.Contig1_All	28.1072	39.1377	30.4263	10.349	8.6649	14
CL4202.Contig11_All	38.0612	46.4616	34.5876	33.0395	25.9363	14
CL4234.Contig2_All	33.6719	30.1028	23.403	18.0866	35.8186	15
CL424.Contig28_All	23.3736	25.545	22.9154	44.8327	38.6333	7
CL4241.Contig1_All	94.0074	356.646	331.544	159.008	118.572	5
CL4242.Contig1_All	26.4541	53.4317	51.8778	29.1645	8.1111	10
CL4248.Contig1_All	15.5167	29.648	34.3563	2.4025	8.3556	5
CL4252.Contig1_All	6.8212	74.9137	48.9011	20.2755	22.9038	5
CL4262.Contig3_All	663.762	586.207	570.194	701.23	231.91	9
CL4265.Contig5_All	21.5906	27.3765	21.0392	23.1178	31.4663	11
CL4267.Contig1_All	10.8885	31.648	20.4184	10.636	11.4169	12
CL4278.Contig2_All	15.0726	31.6415	28.6263	22.5239	13.4704	10
CL4281.Contig11_All	17.2711	30.9139	43.557	38.352	33.2594	6
CL4281.Contig12_All	34.7006	22.7639	35.8942	33.5955	24.9586	6
CL4281.Contig2_All	36.8821	11.0733	16.9996	27.416	12.2971	3
CL4281.Contig7_All	24.5476	26.6556	35.4303	24.7049	27.0571	5
CL4281.Contig9_All	3.2709	33.6644	59.3798	57.0966	27.8541	6
CL4285.Contig2_All	32.3025	27.0296	20.0461	15.8021	11.052	2
CL4289.Contig2_All	29.7786	107.983	82.982	82.3016	57.5317	8
CL4298.Contig1_All	130.359	102.591	84.2693	73.2309	97.1879	3
CL4305.Contig1_All	43.3072	28.1587	21.2922	19.5774	19.9488	2
CL4310.Contig2_All	68.3683	69.7662	46.7424	79.1737	90.379	15
CL4310.Contig4_All	39.5079	65.3395	39.5915	27.2024	58.3214	11
CL4310.Contig6_All	28.2348	55.4522	36.0155	45.2094	62.5325	11
CL4317.Contig1_All	139.07	1.3738	4.6698	7.6691	37.6376	13
CL4319.Contig1_All	20.4062	34.8866	21.1555	16.0942	10.6609	14
CL4322.Contig1_All	69.5249	65.308	72.9146	59.5277	40.1186	14
CL4328.Contig2_All	69.1208	70.5589	81.3022	107.35	38.3103	9
CL4342.Contig3_All	15.9645	29.8476	24.9335	18.3738	44.1776	11
CL4344.Contig1_All	1277.2	8.1577	536.227	39.9023	98.9124	3
CL4344.Contig2_All	455.186	14.0388	336.671	20.8034	116.595	3
CL4345.Contig2_All	75.3846	46.6006	51.0817	45.2333	48.3878	3
CL4362.Contig2_All	320.024	309.697	277.438	370.448	237.772	9
CL4369.Contig1_All	118.948	12.4498	9.6039	7.305	7.1454	3
CL437.Contig7_All	0.603	0.834	19.2489	15.8357	51.5907	1
CL4370.Contig1_All	12.4448	81.5658	61.8301	40.3987	22.8955	10
CL4372.Contig1_All	62.0223	121.385	68.0237	95.1279	71.0258	12
CL4376.Contig3_All	37.669	47.1353	36.4845	46.6982	61.6003	11
CL4376.Contig4_All	70.2274	59.4144	48.453	44.5038	31.2573	2
CL4377.Contig4_All	28.6389	30.8121	23.6325	32.0296	38.173	1
CL4388.Contig2_All	2.2944	32.7216	26.8368	30.26	30.5655	8
CL4406.Contig1_All	32.5222	23.6041	18.8186	23.4807	28.1835	13
CL4406.Contig2_All	385.501	17.8379	22.3676	46.8161	35.278	3
CL4414.Contig7_All	19.6917	21.8551	17.3945	27.1024	32.3925	7
CL4418.Contig2_All	27.4784	35.2688	27.2528	25.1553	18.3255	14
CL4421.Contig1_All	10.6949	33.3258	23.2935	25.3805	29.2695	11
CL4424.Contig1_All	74.2911	11.7418	9.7844	27.4411	11.9105	3
CL4425.Contig1_All	145.181	311.223	327.122	202.042	251.261	5
CL4425.Contig2_All	38.1415	36.3999	40.7605	26.4356	51.4277	1
CL4435.Contig3_All	54.3076	19.4874	9.5292	26.0367	15.3832	3
CL4436.Contig1_All	209.758	138.491	213.803	248.937	292.968	7
CL4436.Contig2_All	314.757	514.39	501.115	551.967	827.854	11
CL4439.Contig2_All	59.0512	9.68	8.9738	10.1278	7.3947	3
CL444.Contig2_All	32.8781	5.5354	2.0422	1.5892	0.2742	3
CL4446.Contig1_All	42.6746	50.084	52.3083	51.6666	66.2864	11
CL445.Contig1_All	6.2177	25.0988	16.7947	12.3254	33.3406	11
CL445.Contig3_All	38.4405	66.3888	28.3611	20.7027	66.8703	11
CL445.Contig5_All	39.22	69.1978	39.2025	44.1769	92.8207	11
CL4452.Contig1_All	23.5154	32.6431	21.7578	28.7315	13.2367	14
CL4458.Contig1_All	36.2957	37.1167	34.2999	41.6624	35.7454	4
CL4463.Contig3_All	89.35	100.539	82.026	110.684	106.234	4
CL4466.Contig1_All	326.414	144.969	104.837	148.792	119.344	3
CL4466.Contig2_All	63.8301	73.2127	49.9743	55.2114	53.627	14
CL4466.Contig3_All	31.3069	8.7817	6.504	9.2556	5.05	3
CL4472.Contig1_All	6.9949	37.7897	23.4208	31.1454	56.6744	11
CL4472.Contig2_All	33.1314	40.4884	21.2825	36.9087	39.9114	11
CL4473.Contig3_All	21.5807	44.047	41.465	47.4532	54.5275	11
CL4480.Contig2_All	42.7248	69.0043	48.8253	38.221	46.925	12
CL4481.Contig1_All	13.2888	42.0727	32.8861	57.1794	57.4299	7
CL4485.Contig2_All	53.048	82.1566	86.948	41.216	21.4225	5
CL4485.Contig3_All	27.6232	142.741	124.918	47.9811	30.4383	5
CL4485.Contig4_All	80.7044	90.4644	68.0307	25.943	14.6523	14
CL4486.Contig1_All	22.5646	50.5678	30.2806	18.0747	17.9094	12
CL4496.Contig1_All	23.7788	32.1128	29.5048	28.315	13.2607	10
CL4498.Contig2_All	119.108	57.5755	37.6615	40.9136	57.5898	13
CL450.Contig1_All	41.9663	12.8335	12.061	11.4757	69.7188	15
CL4508.Contig1_All	42.205	9.8424	14.2129	4.4377	5.6346	3
CL4511.Contig1_All	46.022	76.8965	62.3008	67.5275	167.693	1
CL4528.Contig2_All	80.4125	149.664	121.696	94.3096	43.7085	10
CL4528.Contig3_All	340.081	367.523	320.809	232.656	389.786	15
CL4529.Contig13_All	25.0986	45.7999	48.2919	41.5853	33.3371	8
CL4534.Contig2_All	24.0773	46.1913	38.2411	40.6043	37.6351	8
CL4550.Contig3_All	282.061	36.8066	412.869	226.308	294.639	6
CL4550.Contig4_All	30.9939	0.0587	0.7072	0.5307	0.5127	3
CL4559.Contig11_All	11.6797	31.9464	62.4742	36.2398	53.1573	6
CL456.Contig4_All	0.5614	15.2091	19.0513	31.0733	26.3351	7
CL4561.Contig5_All	36.1063	54.1554	65.2216	20.241	19.3804	5
CL4565.Contig1_All	30.6969	21.3383	13.1877	36.6574	37.864	15
CL457.Contig1_All	31.1173	53.3929	39.9435	30.1938	81.7234	11
CL4574.Contig1_All	83.4676	46.7535	36.8259	70.0652	62.0557	13
CL4574.Contig2_All	57.9634	37.0212	32.9356	74.3992	39.6218	4
CL4576.Contig4_All	26.6059	20.1357	82.1614	40.1647	64.7432	6
CL4577.Contig2_All	250.109	1099.59	875.405	493.967	347.175	5
CL4577.Contig4_All	18.8634	134.32	124.608	36.4573	28.2861	5
CL4579.Contig1_All	133.618	85.2116	109.114	85.3318	123.235	13
CL4579.Contig2_All	309.082	249.917	240.449	188.239	95.3193	2
CL4584.Contig3_All	41.796	18.4419	21.9213	39.2974	28.5192	13
CL4584.Contig4_All	24.7964	9.1412	14.0852	31.2466	37.9665	15
CL459.Contig2_All	42.773	61.3622	69.252	55.0075	149.414	1
CL4596.Contig1_All	55.6978	48.3645	38.8837	38.0401	27.441	2
CL4596.Contig2_All	76.5635	41.3354	32.2786	36.0525	60.9427	13
CL4596.Contig3_All	98.7715	104.634	94.8363	134.475	244.83	1
CL4606.Contig1_All	41.3444	33.2008	18.4334	10.9981	13.6355	2
CL4609.Contig1_All	81.8383	60.9262	54.6618	38.1835	54.5704	3
CL4618.Contig2_All	38.4121	61.5566	57.5494	93.6316	61.5909	4
CL462.Contig1_All	14.2741	49.7275	44.0417	14.8117	17.1539	5
CL463.Contig7_All	0.1634	20.7816	31.9321	18.1687	11.6752	8
CL4641.Contig2_All	43.5287	170.474	279.53	176.018	63.8628	10
CL4643.Contig1_All	18.1699	62.4728	43.3105	37.1185	27.6856	12
CL4643.Contig2_All	55.7228	142.501	90.1197	73.5474	66.8341	12
CL4645.Contig1_All	1188.83	206.671	444.012	516.414	740.842	13
CL4665.Contig2_All	8.644	37.1287	38.0999	14.0634	20.064	5
CL4668.Contig2_All	24.9683	34.5285	30.1855	16.0719	14.849	14
CL4671.Contig1_All	352.734	348.511	376.943	557.369	441.822	4
CL4671.Contig2_All	12.3369	48.6533	45.1038	19.1412	21.2408	5
CL4676.Contig1_All	33.8974	37.1006	27.2677	38.3522	27.2573	9
CL4687.Contig1_All	60.6589	53.348	36.4184	41.6405	22.3894	2
CL4690.Contig1_All	38.3931	18.2983	39.4748	35.183	21.7027	6
CL4690.Contig2_All	53.9405	91.9375	31.0777	39.8292	23.883	14
CL4700.Contig2_All	290.429	344.22	356.322	324.366	415.144	11
CL4700.Contig3_All	62.4368	72.8372	69.2903	76.1065	46.0799	9
CL472.Contig1_All	2.2589	0.156	6.0029	2.8221	38.2451	1
CL4725.Contig2_All	65.3371	122.276	110.053	79.689	48.8412	10
CL4733.Contig2_All	6.0428	69.8112	111.056	105.169	5.9766	8
CL4733.Contig3_All	29.2887	165.689	226.222	254.043	24.1524	9
CL4733.Contig4_All	914.588	744.015	565.795	2791.29	846.219	4
CL4748.Contig2_All	19.1713	17.5539	14.1533	20.0375	42.4046	1
CL475.Contig1_All	32.5115	0	0	0	0.1491	3
CL475.Contig2_All	85.2493	38.1197	98.6984	78.6379	96.4818	6
CL4750.Contig2_All	0.2357	32.4557	22.7574	9.7243	5.4992	5
CL4751.Contig3_All	18.5619	31.2437	33.1234	16.0539	16.5433	5
CL4751.Contig4_All	6.9337	38.2446	18.226	13.8252	15.0021	12
CL4752.Contig3_All	50.3102	18.7059	4.2345	6.8482	4.3637	2
CL4762.Contig1_All	38.7196	61.8253	50.0454	59.3895	60.9999	11
CL4763.Contig4_All	60.5631	14.069	11.2331	15.9132	13.1568	3
CL4772.Contig1_All	61.8578	29.4406	17.7057	18.8167	13.2947	2
CL4773.Contig3_All	14.9044	17.9642	45.0352	21.6101	14.9824	6
CL4784.Contig2_All	9.7891	63.3831	60.5952	24.3808	26.8225	5
CL4791.Contig2_All	169.19	132.363	128.48	103.636	146.594	13
CL4795.Contig1_All	86.6306	177.367	128.95	151.798	119.391	8
CL4805.Contig1_All	21.4977	15.2057	13.1279	45.3702	22.5917	4
CL4810.Contig1_All	24.1716	164.29	66.1306	72.1989	39.6716	12
CL4813.Contig2_All	39.8725	13.502	12.2526	13.1849	7.9842	3
CL4826.Contig2_All	68.4774	38.5795	32.9598	94.8864	24.2327	4
CL4828.Contig2_All	116.431	136.494	134.617	71.4597	35.9111	14
CL4829.Contig1_All	44.1659	27.9438	25.236	29.6844	22.5717	3
CL4832.Contig1_All	35.2814	16.4253	16.5009	36.2308	14.3565	4
CL4832.Contig2_All	41.608	23.3414	21.4528	35.2311	19.9841	3
CL4832.Contig3_All	27.0212	10.4121	51.904	42.2835	40.8311	6
CL4832.Contig4_All	19.6205	12.376	18.9132	20.1985	45.0701	1
CL4832.Contig6_All	63.7761	25.9361	22.0518	43.2614	24.242	3
CL484.Contig5_All	33.495	30.2811	24.3446	26.7657	47.4467	15
CL4841.Contig4_All	3.4794	6.8247	7.3499	30.5819	2.4245	4
CL4842.Contig2_All	204.437	46.4255	247.647	229.496	177.551	6
CL4842.Contig3_All	49.2314	41.8935	74.5449	80.9099	40.399	6
CL4845.Contig1_All	464.527	586.032	473.288	487.165	302.091	14
CL4849.Contig2_All	59.6626	0.7278	10.9196	3.4126	21.9526	13
CL4851.Contig3_All	53.0585	61.3514	38.5846	42.2557	83.8818	1
CL4851.Contig4_All	74.1041	54.8149	49.2378	46.8685	121.955	15
CL4862.Contig1_All	33.3569	26.9935	81.971	38.034	25.5033	6
CL4865.Contig3_All	33.5897	35.4213	16.4873	12.8072	5.467	2
CL4866.Contig1_All	17.2153	44.1976	22.1053	34.5964	13.0831	12
CL4880.Contig1_All	18.9319	54.4275	57.6835	14.9603	12.8167	5
CL4890.Contig2_All	45.6598	64.5068	34.491	25.9164	34.24	14
CL4909.Contig1_All	18.3307	24.4663	20.8937	31.4871	27.3382	4
CL4912.Contig1_All	42.8241	63.8134	60.1301	46.734	49.8826	5
CL4913.Contig1_All	63.3118	41.2776	49.7738	33.3615	64.8955	15
CL4915.Contig2_All	16.1785	19.3326	29.2258	29.6625	44.4642	7
CL4920.Contig3_All	38.2723	29.9783	51.8871	22.1668	19.4007	5
CL4927.Contig1_All	99.6192	56.7779	39.1164	62.4387	66.6705	13
CL4929.Contig1_All	44.5864	44.2556	49.3473	63.2389	37.4709	9
CL4936.Contig1_All	21.8461	64.4263	17.7801	28.229	52.4453	11
CL4936.Contig2_All	5.9124	38.9144	7.7118	15.1591	36.9544	11
CL4942.Contig3_All	115.757	134.326	114.779	148.597	108.578	9
CL4942.Contig4_All	20.9568	28.4335	25.8448	31.0792	27.3322	8
CL4948.Contig3_All	40.7217	2.5884	2.4681	2.7867	2.1537	3
CL4952.Contig2_All	25.0855	41.5656	24.6777	23.8662	28.3896	12
CL4952.Contig5_All	15.1156	60.5581	40.4209	20.689	12.9329	5
CL4955.Contig1_All	20.2623	30.6769	22.7899	15.9774	8.657	14
CL4955.Contig2_All	14.0142	5.9448	30.5255	9.5244	19.685	6
CL4962.Contig2_All	13.5143	56.8157	46.6349	18.0772	14.8694	5
CL4962.Contig3_All	21.7593	74.9689	57.018	25.5883	24.6214	5
CL4966.Contig1_All	20.5572	17.9811	34.8069	24.9017	69.7293	1
CL4967.Contig1_All	45.6636	69.963	72.1231	96.2509	67.838	9
CL4967.Contig2_All	45.5452	50.0106	61.2278	57.7562	43.074	9
CL4973.Contig1_All	69.9577	94.9272	70.1388	89.5347	113.055	11
CL4974.Contig3_All	32.5317	25.6114	15.2152	16.7836	17.8122	2
CL4975.Contig1_All	58.0507	63.0467	58.3112	56.4409	46.3249	14
CL4992.Contig3_All	35.2969	92.0865	57.5992	62.7504	86.8231	11
CL4993.Contig2_All	9.9367	23.6706	16.1253	54.3263	15.3186	4
CL4993.Contig3_All	59.0866	17.7163	8.9982	60.6963	16.3746	13
CL4997.Contig3_All	23.4482	82.1986	75.5215	29.4981	19.7108	5
CL50.Contig9_All	36.7448	23.1451	20.9892	32.2369	20.2432	3
CL5001.Contig1_All	3.8357	2.1425	21.7116	34.5944	29.1896	6
CL5009.Contig3_All	98.2555	15.5131	10.4264	7.1119	20.8945	3
CL5010.Contig1_All	73.3312	691.387	683.569	151.67	102.035	5
CL5010.Contig2_All	0.6147	35.4628	48.9711	13.2389	1.9125	5
CL5021.Contig2_All	28.9258	73.8809	73.3743	82.2442	72.5712	8
CL5023.Contig1_All	6.2582	83.4372	12.2884	9.1893	19.3511	12
CL5023.Contig2_All	5.9136	33.3555	7.2248	6.2647	9.0783	12
CL5023.Contig3_All	9.9022	2057.24	773.722	1184.54	498.684	8
CL5024.Contig2_All	21.0264	35.9658	39.1175	35.2942	22.9664	10
CL5031.Contig3_All	20.0058	26.8064	23.3176	34.8964	31.4354	7
CL5039.Contig1_All	36.9859	40.8891	39.5437	56.1214	52.2509	7
CL5044.Contig1_All	57.8015	16.9554	17.8426	8.8	56.8413	15
CL5056.Contig3_All	157.386	52.0179	268.074	368.217	259.775	6
CL5061.Contig2_All	13.2464	34.0789	66.8028	37.3799	16.4145	10
CL5066.Contig2_All	36.4895	53.1032	44.8549	34.935	43.3126	12
CL5075.Contig1_All	110.148	55.1838	51.0737	119.655	69.7365	4
CL5079.Contig7_All	98.0821	36.8052	45.1589	58.193	76.9731	13
CL5085.Contig9_All	6.2457	56.5862	221.316	135.04	248.694	6
CL5098.Contig1_All	103.311	96.4933	88.391	68.6875	66.4589	2
CL5099.Contig2_All	30.6028	0.7229	0.4021	0.8717	2.1053	3
CL5103.Contig3_All	1.4409	28.7531	16.055	34.6922	27.8578	8
CL5108.Contig1_All	30.1933	39.8972	39.8316	38.9612	81.7465	1
CL5109.Contig1_All	65.2414	32.8226	38.1187	33.8264	50.2441	13
CL5109.Contig2_All	53.3175	58.1661	49.9674	38.869	32.4426	14
CL5113.Contig2_All	129.301	0.1426	0.7933	1.8631	2.0768	3
CL5113.Contig3_All	236.059	21.7378	16.1343	24.8148	59.699	13
CL5114.Contig1_All	35.9707	12.1715	10.945	12.2301	30.7198	13
CL5116.Contig1_All	39.8418	80.2657	79.9061	73.8932	75.1499	8
CL512.Contig1_All	13.2725	44.2263	17.0635	21.8344	15.1379	12
CL5120.Contig1_All	64.4511	101.441	62.9881	83.1837	135	11
CL5121.Contig2_All	52.2926	81.6579	56.9409	59.4852	29.273	14
CL5127.Contig1_All	257.243	242.802	149.592	308.025	480.543	1
CL5127.Contig2_All	18.558	94.6551	51.1148	53.2057	125.546	11
CL5129.Contig1_All	47.0896	35.9074	38.9679	45.3153	28.3556	2
CL5130.Contig3_All	48.0236	42.298	25.986	24.0616	24.1936	2
CL5136.Contig1_All	61.3502	88.9725	63.8553	53.0522	42.3754	14
CL5145.Contig1_All	150.12	110.023	155.4	171.748	345.317	1
CL5155.Contig3_All	6.7769	34.3733	19.2001	39.698	45.8697	11
CL5158.Contig1_All	53.8314	53.1536	67.9016	44.2099	85.7912	1
CL5158.Contig2_All	201.564	130.582	105.128	126.342	213.019	15
CL5158.Contig3_All	182.573	122.849	104.272	130.531	158.33	13
CL5158.Contig4_All	26.4718	45.6791	20.0686	39.613	16.0982	9
CL5159.Contig1_All	31.2092	33.7876	30.4474	35.4074	33.7809	4
CL5172.Contig1_All	17.4939	48.8819	50.6957	21.7552	19.7173	5
CL5191.Contig1_All	126.663	108.025	111.332	105.292	105.721	3
CL5196.Contig2_All	43.9979	43.0637	48.8557	31.47	16.663	14
CL5198.Contig1_All	1204.96	1816.65	1233.99	1015.73	1014.99	12
CL5198.Contig2_All	42.1071	80.0377	91.6067	84.7538	21.2169	10
CL5207.Contig1_All	6.9882	27.2193	16.0413	11.917	34.3496	11
CL5211.Contig1_All	71.4878	48.4406	61.7791	61.2143	83.3291	15
CL5221.Contig1_All	22.087	44.3416	25.997	26.5108	27.9486	12
CL5223.Contig1_All	323.921	188.603	141.023	334.988	293.335	13
CL5223.Contig2_All	413.468	666.369	515.284	807.996	208.796	9
CL5225.Contig4_All	36.423	15.9411	14.2097	16.326	12.2011	3
CL5227.Contig1_All	22.9329	11.5415	28.2622	35.7833	33.3165	6
CL5229.Contig1_All	27.0208	109.212	74.2994	41.9714	47.9816	5
CL524.Contig1_All	24.1525	0.7272	4.3593	19.436	98.3076	1
CL524.Contig10_All	21.7222	0.3744	33.667	24.5366	53.9911	7
CL5242.Contig1_All	67.9326	28.8937	31.3365	37.4619	43.7311	13
CL5248.Contig3_All	31.1206	29.2256	24.8884	27.1426	25.9208	2
CL5253.Contig1_All	36.2875	17.5962	17.3454	13.1256	18.7969	3
CL526.Contig3_All	0.0544	45.6035	36.771	37.9944	48.3415	11
CL5260.Contig1_All	11.4503	34.2846	44.5415	16.0119	15.1172	5
CL5266.Contig1_All	340.194	219.671	516.636	394.431	206.173	6
CL5266.Contig2_All	584.993	424.63	495.423	675.526	651.315	7
[truncated: 5,639 more rows]

## Sheet: Table S2
Supplemental Table S2-Membership values of the unigenes in 12 clusters.
Unigene	Cluster 1	Cluster 2	Cluster 3	Cluster 4	Cluster 5	Cluster 6	Cluster 7	Cluster 8	Cluster 9	Cluster 10	Cluster 11	Cluster 12
CL1.Contig1_All	0.0527834	0.0167335	0.016203	0.0237926	0.0315498	0.0569741	0.158007	0.03589	0.0255997	0.0338537	0.526844	0.0217693
CL1.Contig30_All	0.0554067	0.0248034	0.0232752	0.0383458	0.0698873	0.093805	0.120782	0.0806035	0.0464385	0.0665138	0.342411	0.0377275
CL1.Contig5_All	0.0479992	0.325555	0.289475	0.053828	0.028033	0.0320261	0.0292763	0.0294566	0.0466907	0.0330448	0.0256322	0.0589834
CL1.Contig51_All	0.0643984	0.0333361	0.031467	0.0435737	0.10512	0.107664	0.115119	0.101543	0.0545521	0.0850157	0.206554	0.0516574
CL10.Contig3_All	0.0430439	0.0271162	0.0270557	0.0797887	0.045563	0.443084	0.0615555	0.0624992	0.0755304	0.0376821	0.0657959	0.0312851
CL10.Contig5_All	0.0276223	0.012867	0.0129386	0.0417824	0.0206546	0.680431	0.0505926	0.0295633	0.0353189	0.0187893	0.054889	0.0145513
CL10.Contig6_All	0.0348467	0.0225557	0.0220647	0.114675	0.0351651	0.463552	0.0493231	0.0548943	0.0906451	0.0316066	0.0547376	0.0259337
CL10.Contig7_All	0.0524777	0.0173026	0.0178486	0.0472731	0.0235515	0.487726	0.130817	0.0319447	0.03714	0.0231063	0.112734	0.0180778
CL100.Contig1_All	0.022104	0.0344556	0.0273714	0.0331842	0.354448	0.0355503	0.0233614	0.150087	0.0611361	0.120058	0.0306697	0.107574
CL10015.Contig1_All	0.0673807	0.0234275	0.0238479	0.0463782	0.039224	0.277298	0.175753	0.0488462	0.0440741	0.0362122	0.190741	0.0268169
CL10027.Contig1_All	0.0219773	0.0285573	0.0236349	0.381895	0.0288574	0.0417578	0.0220036	0.0490705	0.306857	0.0347472	0.0257291	0.0349124
CL10028.Contig1_All	0.0125612	0.014979	0.0123882	0.115593	0.0287979	0.0320673	0.0141791	0.0628865	0.632225	0.0307489	0.0187276	0.024846
CL1003.Contig10_All	0.0339878	0.173818	0.0976215	0.0556422	0.0726973	0.034197	0.0269558	0.0655055	0.0798842	0.0812301	0.0292165	0.249245
CL10033.Contig1_All	0.0665241	0.165559	0.160261	0.144589	0.0419892	0.0649651	0.0464217	0.0494106	0.100818	0.047405	0.04115	0.0709065
CL10033.Contig2_All	0.01664	0.0296185	0.0206662	0.0312243	0.139622	0.0207559	0.0168354	0.142818	0.0692085	0.305078	0.0239604	0.183573
CL10033.Contig4_All	0.0228723	0.042718	0.030894	0.0730826	0.107606	0.0360994	0.0229137	0.165697	0.214685	0.123785	0.0300778	0.129569
CL10049.Contig1_All	0.0911776	0.0145591	0.015133	0.0176396	0.0166294	0.0410921	0.548211	0.0183643	0.0164025	0.0185273	0.18768	0.0145843
CL10049.Contig2_All	0.0375713	0.012512	0.0119277	0.0193027	0.0243868	0.042716	0.109523	0.0293012	0.0209424	0.0273794	0.647616	0.0168207
CL1005.Contig1_All	0.0319831	0.403124	0.138508	0.0287696	0.0402984	0.020978	0.0218902	0.0335366	0.0353365	0.0518743	0.022348	0.171353
CL10053.Contig1_All	0.0958117	0.0197918	0.0207145	0.0475384	0.0207977	0.151484	0.373461	0.0275076	0.0339306	0.0229909	0.167356	0.0186156
CL10058.Contig3_All	0.0352483	0.104717	0.0713003	0.100694	0.0780351	0.0460316	0.0304141	0.0900822	0.163552	0.0862469	0.0341418	0.159537
CL10063.Contig3_All	0.010009	0.0104864	0.00839353	0.0188535	0.128666	0.0178402	0.0127114	0.565998	0.0427021	0.130054	0.0225917	0.0316944
CL10078.Contig1_All	0.0407993	0.109289	0.0825822	0.0409964	0.142939	0.0422614	0.0348696	0.0819276	0.0587699	0.104468	0.0383562	0.222742
CL10079.Contig1_All	0.0494679	0.0916035	0.0704012	0.0324419	0.148291	0.0371621	0.0424125	0.0748672	0.0445956	0.138355	0.049191	0.221211
CL10086.Contig4_All	0.00628691	0.0776107	0.887857	0.00305331	0.00266328	0.00266933	0.00318461	0.00244553	0.00292105	0.00307984	0.00259754	0.0056313
CL10098.Contig3_All	0.0553103	0.0257417	0.0230253	0.0371632	0.062898	0.0569608	0.10357	0.0764292	0.0458103	0.0832629	0.387841	0.0419868
CL10109.Contig1_All	0.110466	0.140832	0.15781	0.138578	0.0362868	0.0717619	0.0661145	0.0434514	0.0815556	0.0435078	0.0520607	0.0575764
CL10109.Contig2_All	0.260515	0.136103	0.213318	0.0463843	0.0277048	0.0459602	0.0778364	0.0287156	0.0368174	0.0332498	0.0494283	0.0439665
CL10123.Contig1_All	0.163913	0.157784	0.248848	0.0667857	0.0296441	0.0551975	0.0686947	0.0322526	0.0477455	0.0348495	0.0468749	0.0474099
CL10128.Contig1_All	0.0372249	0.02473	0.0227109	0.0918478	0.0718095	0.229397	0.0602981	0.139885	0.124384	0.0611168	0.098611	0.0379849
CL1013.Contig18_All	0.0402419	0.0264299	0.0263724	0.154308	0.0331754	0.411137	0.0522844	0.0497922	0.0954746	0.0309782	0.0524269	0.0273788
CL10146.Contig2_All	0.01072	0.332471	0.593944	0.00692439	0.00606255	0.00561389	0.0060092	0.00555354	0.00682738	0.0069266	0.00514793	0.0137992
CL1015.Contig1_All	0.0121623	0.0127469	0.011255	0.722993	0.013006	0.0296395	0.0128125	0.0220888	0.119989	0.0147538	0.014442	0.0141104
CL1015.Contig2_All	0.0198471	0.0318581	0.0230391	0.0194092	0.205479	0.0189714	0.0196602	0.0771643	0.0318704	0.323055	0.02773	0.201916
CL10153.Contig1_All	0.179783	0.146308	0.306019	0.0406168	0.0293726	0.0480638	0.0674072	0.028544	0.0342917	0.0319498	0.0433687	0.0442752
CL10155.Contig2_All	0.173965	0.0163446	0.017582	0.0233171	0.0132688	0.0437199	0.549016	0.0158523	0.0180632	0.0156775	0.0995783	0.0136143
CL10155.Contig3_All	0.0455287	0.016147	0.0153406	0.0423176	0.0280211	0.0934544	0.128961	0.0420168	0.0403159	0.0326318	0.494609	0.0206553
CL10156.Contig1_All	0.0164717	0.0219027	0.0174881	0.087945	0.0580056	0.0371951	0.0183584	0.138302	0.474794	0.0592039	0.0250786	0.0452542
CL10157.Contig1_All	0.146077	0.047686	0.0438954	0.0519849	0.045729	0.0580335	0.169437	0.0532917	0.0509747	0.0672357	0.213579	0.0520761
CL10172.Contig8_All	0.0392555	0.0351661	0.0281702	0.0316328	0.150083	0.0356074	0.0465973	0.11343	0.0473795	0.292399	0.0838475	0.0964309
CL10177.Contig1_All	0.0232157	0.171399	0.68981	0.0126741	0.011378	0.0118751	0.0126512	0.0102748	0.0122172	0.0122055	0.0102843	0.0220156
CL1018.Contig1_All	0.0383071	0.0409131	0.0338509	0.324516	0.0378733	0.0554461	0.0385544	0.0630666	0.220404	0.0522685	0.0464397	0.0483601
CL10180.Contig1_All	0.024262	0.0593293	0.0404089	0.0234869	0.144615	0.0223755	0.0214695	0.0642399	0.0364449	0.134848	0.0262151	0.402305
CL10199.Contig3_All	0.0109553	0.0145217	0.0107968	0.0177695	0.123689	0.0140699	0.0121991	0.1399	0.0372949	0.533632	0.0196534	0.0655193
CL10205.Contig1_All	0.117992	0.0182242	0.0200547	0.0293242	0.0176346	0.102692	0.50584	0.0209131	0.0230483	0.0184878	0.109887	0.0159022
CL10215.Contig2_All	0.0540712	0.0313267	0.0270478	0.0421128	0.0960651	0.0567076	0.0855506	0.112415	0.0568903	0.139668	0.238696	0.0594491
CL10218.Contig1_All	0.011581	0.0188548	0.0141586	0.0180105	0.497436	0.0166607	0.0122104	0.122721	0.0364157	0.142217	0.0170481	0.0926862
CL10218.Contig2_All	0.00936787	0.0114368	0.00887372	0.0192374	0.143737	0.0157439	0.0110955	0.51464	0.0479243	0.159581	0.0181323	0.0402302
CL10222.Contig4_All	0.0677644	0.0675139	0.0705532	0.288956	0.0361778	0.1169	0.0569211	0.0479757	0.115145	0.0387366	0.048477	0.0448793
CL10222.Contig5_All	0.0319865	0.0193244	0.0187159	0.0943555	0.0338112	0.502376	0.0494941	0.0548946	0.0812359	0.0305564	0.0597934	0.0234564
CL10222.Contig6_All	0.0311707	0.016033	0.0156681	0.0905507	0.0247148	0.559412	0.0528059	0.0402195	0.0638468	0.0242398	0.0628583	0.0184804
CL10232.Contig1_All	0.0288135	0.0465138	0.0375778	0.0534748	0.218986	0.0529371	0.0300365	0.169229	0.10052	0.110448	0.0376443	0.11382
CL10232.Contig2_All	0.0197384	0.490335	0.358861	0.0160434	0.0121643	0.0115651	0.0115692	0.0116317	0.0155344	0.0141191	0.0101324	0.0283063
CL10232.Contig3_All	0.390375	0.0202852	0.0230623	0.0194381	0.014748	0.0382803	0.354277	0.0158685	0.0164028	0.0166574	0.0750981	0.0155073
CL10241.Contig1_All	0.0644478	0.0484283	0.0513078	0.129047	0.0476212	0.287305	0.0698123	0.0602105	0.0955511	0.0422394	0.0611582	0.0428715
CL10241.Contig2_All	0.0498927	0.0365257	0.0371065	0.137427	0.0436507	0.342054	0.0595856	0.0600308	0.101597	0.0386346	0.0571038	0.0363914
CL10241.Contig3_All	0.0559283	0.0436145	0.0435357	0.0903204	0.0729146	0.263122	0.0691439	0.0878443	0.0960202	0.0555453	0.071704	0.050307
CL10241.Contig4_All	0.0540167	0.0486626	0.0479698	0.104292	0.0764515	0.22142	0.0624385	0.0931248	0.112666	0.0584202	0.0648144	0.0557236
CL10242.Contig1_All	0.0232837	0.018293	0.0164174	0.437458	0.0269907	0.0847267	0.0298053	0.0527376	0.218118	0.0301466	0.0386313	0.0233914
CL10244.Contig1_All	0.0582956	0.156882	0.608869	0.0196928	0.0155146	0.0195805	0.0253457	0.014641	0.0175996	0.0174433	0.0185852	0.0275507
CL10244.Contig3_All	0.0578455	0.019266	0.020145	0.0464169	0.0257606	0.476665	0.133184	0.0334776	0.0375837	0.0245432	0.105395	0.0197172
CL10248.Contig1_All	0.546041	0.020953	0.0237661	0.0183498	0.0136866	0.0310957	0.220742	0.0146933	0.0154529	0.0160542	0.063854	0.0153112
CL1025.Contig5_All	0.0864571	0.119478	0.111204	0.0397495	0.106996	0.0537429	0.0679013	0.0684536	0.0482843	0.096908	0.067403	0.133422
CL10271.Contig2_All	0.0434394	0.208166	0.148247	0.0558742	0.0739709	0.0442188	0.0333668	0.0620765	0.0706274	0.0687721	0.0335156	0.157725
CL10282.Contig2_All	0.0555934	0.0648663	0.0623028	0.0868178	0.106209	0.13704	0.058274	0.107328	0.107576	0.0740837	0.0611545	0.0787544
CL10286.Contig1_All	0.0153898	0.0150493	0.0121916	0.0220528	0.245528	0.0246536	0.0199878	0.307773	0.0425041	0.212415	0.0371026	0.0453521
CL10289.Contig1_All	0.00933602	0.0119953	0.0092793	0.0196494	0.169858	0.016036	0.0108628	0.501297	0.0500756	0.141189	0.0171256	0.043296
CL10293.Contig1_All	0.0201499	0.0189714	0.0155775	0.0605538	0.0853337	0.0449892	0.0267279	0.371665	0.162617	0.102777	0.0476595	0.0429778
CL10295.Contig1_All	0.0303685	0.0220745	0.0196852	0.335266	0.0342189	0.0980253	0.0408453	0.0686049	0.224345	0.0402451	0.0570864	0.0292347
CL10298.Contig1_All	0.0380423	0.0146341	0.0152583	0.0537202	0.0170254	0.649971	0.0672444	0.0238341	0.0346076	0.01686	0.0546245	0.0141777
CL1030.Contig3_All	0.0339844	0.0127803	0.0131637	0.0444185	0.0163905	0.668606	0.0676864	0.0231511	0.0311612	0.0161409	0.0594876	0.0130289
CL1030.Contig4_All	0.055455	0.0178155	0.0187522	0.0500234	0.0212515	0.52649	0.120408	0.0284535	0.0360485	0.0210098	0.086956	0.0173372
CL10312.Contig1_All	0.0431175	0.0580035	0.0457973	0.0297504	0.201818	0.0357774	0.0418718	0.0879925	0.0428339	0.186876	0.0548358	0.171326
CL10315.Contig1_All	0.0200088	0.0185673	0.0152694	0.056631	0.0877963	0.0443188	0.0267975	0.388764	0.145431	0.105339	0.048664	0.0424124
CL10317.Contig1_All	0.0777968	0.0204601	0.0215356	0.0469253	0.0249759	0.305379	0.241237	0.0322704	0.0366057	0.0251602	0.147452	0.0202016
CL10322.Contig1_All	0.0402012	0.0936629	0.0746515	0.110491	0.0870218	0.0657216	0.0360214	0.0971677	0.16139	0.0771883	0.0389387	0.117544
CL10322.Contig2_All	0.0273365	0.0409619	0.0333792	0.0891818	0.119631	0.062539	0.0292334	0.177896	0.213375	0.0870494	0.0368799	0.0825367
CL10347.Contig2_All	0.0778921	0.00975853	0.010233	0.0145992	0.00932038	0.0303488	0.703135	0.0112086	0.011942	0.0109293	0.101692	0.00894107
CL10363.Contig1_All	0.0424278	0.361895	0.312449	0.042505	0.0239958	0.0263741	0.0252365	0.0247755	0.0376764	0.0285715	0.0220177	0.0520765
CL10371.Contig2_All	0.0360237	0.0270285	0.0258517	0.221981	0.0388892	0.272334	0.0463609	0.0641292	0.148068	0.0364519	0.0518706	0.031011
CL10381.Contig2_All	0.0141786	0.0252171	0.0179293	0.0170672	0.256921	0.0155008	0.0141074	0.0798909	0.0305569	0.294594	0.0196394	0.214397
CL10385.Contig1_All	0.00530043	0.044618	0.926488	0.00272639	0.00219301	0.00241101	0.00271042	0.00204734	0.00253312	0.0024584	0.0021668	0.00434749
CL10408.Contig2_All	0.117247	0.181169	0.427464	0.0289529	0.0234235	0.0300466	0.0447324	0.022163	0.025825	0.0269915	0.031541	0.0404445
CL10415.Contig1_All	0.03897	0.185257	0.12022	0.0553034	0.0804467	0.0407312	0.030758	0.0669913	0.075074	0.0765931	0.0321137	0.197542
CL10416.Contig1_All	0.158022	0.0231826	0.0234824	0.0289883	0.0218095	0.0467579	0.385003	0.0254697	0.0255077	0.027416	0.212278	0.0220828
CL10419.Contig2_All	0.323119	0.051557	0.0665936	0.056802	0.0267275	0.106932	0.167672	0.0300765	0.0395151	0.0284526	0.0721734	0.0303799
CL10424.Contig1_All	0.0858502	0.170662	0.254255	0.0666108	0.044482	0.0705831	0.0549426	0.0437099	0.0582668	0.043122	0.0432064	0.0643097
CL10424.Contig2_All	0.179355	0.165169	0.314534	0.0339178	0.0285255	0.0378542	0.0621138	0.0268869	0.0303295	0.032758	0.0419103	0.0466469
CL10426.Contig1_All	0.0737929	0.0169814	0.0170787	0.0394609	0.020507	0.0973053	0.333365	0.027747	0.0312448	0.0236969	0.301122	0.0176976
CL10428.Contig1_All	0.017544	0.0248071	0.0178626	0.0250706	0.1041	0.0188396	0.0184211	0.105111	0.0468866	0.476553	0.0285788	0.116225
CL10428.Contig2_All	0.0218737	0.042929	0.0283847	0.024877	0.0979182	0.0192243	0.0202107	0.0702217	0.0410183	0.266555	0.0275389	0.339249
CL10428.Contig3_All	0.0170464	0.0236607	0.0171053	0.0231595	0.103186	0.0179872	0.017955	0.0981359	0.042451	0.50064	0.0280428	0.11063
CL10431.Contig3_All	0.0352984	0.0226007	0.0219341	0.173242	0.0323077	0.393177	0.0494051	0.0528891	0.107665	0.0309762	0.0550572	0.0254469
CL10443.Contig1_All	0.140762	0.0270543	0.0295747	0.0628772	0.0232984	0.18682	0.294402	0.0299687	0.0405325	0.0253835	0.116894	0.0224335
CL10444.Contig1_All	0.351414	0.0286805	0.0341915	0.0350364	0.0189668	0.0787168	0.288344	0.021568	0.0258737	0.0205854	0.076607	0.0200159
CL10446.Contig1_All	0.0228534	0.02203	0.017528	0.0244467	0.181275	0.0265661	0.0282643	0.142247	0.0411699	0.371592	0.0526954	0.0693317
CL10446.Contig3_All	0.0163095	0.0353084	0.0243034	0.0244208	0.200749	0.0195891	0.0156777	0.0957941	0.0467276	0.177092	0.0205636	0.323465
CL10446.Contig4_All	0.0416071	0.0489107	0.043682	0.0631276	0.175655	0.0949167	0.0469084	0.151918	0.0968517	0.0945301	0.0570179	0.0848751
CL1045.Contig5_All	0.0167406	0.0336222	0.0225034	0.0190477	0.113388	0.0156773	0.0156894	0.0632025	0.0322723	0.259593	0.0212861	0.386978
CL10451.Contig1_All	0.253698	0.141911	0.18318	0.0369189	0.034696	0.0412953	0.0842096	0.0325687	0.0343103	0.0425098	0.0582472	0.0564555
CL10462.Contig1_All	0.0195585	0.0983339	0.808601	0.00832151	0.00671905	0.00779902	0.00934759	0.00627684	0.00761795	0.00753626	0.007206	0.0126825
CL10464.Contig1_All	0.0155724	0.0211309	0.0171506	0.141539	0.0339	0.0348458	0.0165484	0.065416	0.5623	0.0369083	0.0208487	0.0338393
CL10467.Contig5_All	0.0393146	0.0242469	0.0234933	0.470077	0.023573	0.134244	0.0476499	0.0375623	0.101978	0.026391	0.0480244	0.0234445
CL10473.Contig1_All	0.0267667	0.0561409	0.0410688	0.0764587	0.119862	0.0432827	0.0259379	0.144307	0.178729	0.10862	0.0319956	0.146831
CL10473.Contig2_All	0.0133234	0.0146934	0.0120793	0.0187858	0.504922	0.0235456	0.0163412	0.18707	0.0353203	0.105022	0.0257175	0.0431788
CL10473.Contig3_All	0.0127925	0.0202667	0.0154951	0.016661	0.548202	0.017295	0.0134059	0.0921462	0.0304441	0.123928	0.0184148	0.0909491
CL10473.Contig4_All	0.0131062	0.0184134	0.0143431	0.0267952	0.297203	0.0235654	0.0147441	0.317123	0.0642478	0.124435	0.021477	0.064547
CL10489.Contig1_All	0.0419788	0.364737	0.392618	0.0255529	0.0172409	0.0184043	0.0217192	0.0171694	0.0230677	0.0214609	0.018181	0.0378698
CL1049.Contig1_All	0.00851087	0.0109105	0.0086706	0.0134725	0.610945	0.0143923	0.00984448	0.15407	0.0275084	0.0889047	0.0147992	0.0379716
CL1049.Contig3_All	0.0395466	0.0752473	0.0559008	0.029311	0.166485	0.0321667	0.0350418	0.0758375	0.0421584	0.154191	0.0423849	0.251729
CL105.Contig11_All	0.00907362	0.0125977	0.0097043	0.0105164	0.642992	0.0113839	0.00985186	0.0661604	0.0186846	0.137607	0.0144616	0.0569666
CL105.Contig2_All	0.011988	0.0137462	0.0108142	0.0139411	0.438892	0.0154427	0.0140701	0.111924	0.0249751	0.268648	0.023196	0.052363
CL105.Contig3_All	0.00510383	0.00717306	0.00545786	0.0070831	0.718825	0.00696525	0.00562497	0.0635125	0.0138624	0.12321	0.00847116	0.0347101
CL105.Contig5_All	0.0344622	0.0244944	0.0208937	0.0687118	0.0911367	0.0732273	0.0534393	0.228385	0.117178	0.116431	0.123499	0.0481416
CL105.Contig9_All	0.0133044	0.0214585	0.016184	0.0160894	0.512584	0.0165881	0.0137497	0.0838953	0.028655	0.149627	0.0189495	0.108915
CL10501.Contig2_All	0.108577	0.202262	0.362328	0.0467492	0.0248828	0.0373741	0.0470054	0.0260225	0.0366951	0.0297543	0.0343418	0.0440075
CL10503.Contig5_All	0.0494856	0.206206	0.512796	0.0329932	0.0197013	0.0269466	0.0264713	0.0197468	0.0277736	0.0216803	0.0207352	0.0354644
CL10508.Contig4_All	0.0366253	0.0572808	0.0461579	0.31226	0.0392171	0.052033	0.0328802	0.0587045	0.221403	0.0495201	0.0359911	0.0579273
CL10510.Contig1_All	0.0552536	0.0564273	0.056802	0.185164	0.0523538	0.183052	0.0555696	0.0687517	0.135841	0.0472312	0.0526044	0.0509494
CL10512.Contig1_All	0.0176898	0.0291859	0.0222501	0.0338265	0.305408	0.0291499	0.018685	0.198374	0.0742515	0.135577	0.0253315	0.11027
CL10512.Contig2_All	0.0204869	0.0318531	0.0251745	0.0314824	0.371472	0.0330879	0.0217495	0.153047	0.0592487	0.1202	0.0288533	0.103345
CL10519.Contig1_All	0.0559407	0.0370391	0.0334089	0.039169	0.168192	0.0728684	0.0815214	0.12299	0.0536185	0.125698	0.140471	0.0690831
CL10528.Contig5_All	0.329075	0.0352516	0.0370657	0.0291565	0.0260202	0.0438823	0.254382	0.0274555	0.0265703	0.0324518	0.129356	0.029333
CL10532.Contig2_All	0.0201292	0.456783	0.406876	0.0142307	0.0105031	0.0103473	0.0111629	0.0101459	0.0134471	0.0125798	0.00959368	0.0242016
CL10533.Contig1_All	0.00896598	0.13052	0.819201	0.00444253	0.00389478	0.00382173	0.00457304	0.00357707	0.00427298	0.00454756	0.00376392	0.00841893
CL10533.Contig2_All	0.0080539	0.186977	0.763342	0.00442472	0.00399987	0.00374305	0.00429645	0.00363758	0.00433895	0.00463101	0.00361312	0.00894203
CL10538.Contig1_All	0.0175356	0.5409	0.34461	0.00956443	0.00938289	0.00791533	0.00950184	0.00841296	0.0096963	0.0113263	0.00824858	0.0229057
CL10541.Contig1_All	0.0382925	0.270317	0.139026	0.0298512	0.060626	0.0260355	0.0272128	0.0430983	0.0381246	0.0684429	0.0279926	0.230981
CL10542.Contig1_All	0.0352436	0.217694	0.106893	0.0538114	0.0595178	0.030932	0.0267811	0.0563931	0.0723818	0.0762278	0.028792	0.235332
CL10542.Contig4_All	0.0141631	0.0414997	0.0259376	0.0195672	0.0791344	0.0146237	0.012529	0.0494781	0.0337777	0.0940686	0.0154299	0.599791
CL10546.Contig4_All	0.0505858	0.0319869	0.0275286	0.110851	0.0628469	0.0837397	0.0755884	0.120922	0.137339	0.0922848	0.15542	0.0509075
CL10553.Contig1_All	0.0642003	0.0348501	0.0357142	0.0641864	0.0594422	0.326742	0.0968698	0.0692567	0.0648656	0.0475085	0.0968792	0.0394848
CL1058.Contig1_All	0.0331185	0.0257098	0.0238771	0.19318	0.0466815	0.229018	0.0445048	0.085204	0.186785	0.0427986	0.0556766	0.033446
CL10581.Contig1_All	0.103514	0.115709	0.097267	0.0383405	0.0859919	0.0444456	0.0759292	0.0629722	0.0457055	0.111735	0.0805292	0.137862
CL10581.Contig2_All	0.0775796	0.0162651	0.0170547	0.0321071	0.0193658	0.130621	0.438716	0.0243809	0.0260286	0.0203917	0.181412	0.0160785
CL10587.Contig3_All	0.0172013	0.0173487	0.0137304	0.0280818	0.143252	0.0256399	0.0217346	0.297384	0.0571124	0.284594	0.0406177	0.0533028
CL10589.Contig2_All	0.00259781	0.0361672	0.948454	0.00142691	0.00121497	0.00123016	0.00137306	0.00111857	0.00136445	0.00137375	0.00112945	0.0025497
CL1059.Contig6_All	0.0461935	0.0349866	0.0349389	0.15526	0.0436975	0.32302	0.0556378	0.0624297	0.11344	0.0389162	0.0553813	0.0360984
CL10593.Contig1_All	0.0169892	0.0169194	0.0137584	0.0498235	0.0858328	0.0367713	0.0219859	0.436482	0.141708	0.100837	0.0382112	0.0406804
CL1060.Contig3_All	0.0125314	0.106396	0.830237	0.0056088	0.00468099	0.00494269	0.00608471	0.00435642	0.0052534	0.00545068	0.00485935	0.00959903
CL10608.Contig1_All	0.0268949	0.0840327	0.0493919	0.0238383	0.0700308	0.0194835	0.0216388	0.047209	0.0343082	0.112086	0.0257387	0.485347
CL10608.Contig2_All	0.0191648	0.0231004	0.0172473	0.0224475	0.11215	0.0195718	0.0210101	0.098053	0.0387286	0.502269	0.0346704	0.0915877
CL10612.Contig1_All	0.0418258	0.030922	0.0254762	0.0505423	0.10513	0.0507265	0.0583475	0.160836	0.0778777	0.196796	0.133567	0.0679522
CL10614.Contig1_All	0.670952	0.0254927	0.0295858	0.0182918	0.0131073	0.0257051	0.10912	0.0139104	0.0152532	0.0159025	0.0463736	0.0163053
CL10615.Contig1_All	0.0350678	0.247726	0.536626	0.0253753	0.0155747	0.0189859	0.0190854	0.015574	0.0220154	0.0177323	0.0155469	0.0306904
CL10615.Contig3_All	0.0111682	0.0164878	0.0121677	0.0131943	0.275482	0.0125997	0.0117788	0.0771096	0.0238071	0.429769	0.0175809	0.0988553
CL10615.Contig4_All	0.0158639	0.0272149	0.0201729	0.0305695	0.28972	0.0243747	0.0165693	0.194473	0.069492	0.16352	0.0228092	0.125221
CL10622.Contig2_All	0.0217828	0.0188078	0.0169464	0.420499	0.0277984	0.087695	0.0267451	0.0528956	0.240917	0.0290777	0.0330258	0.0238088
CL10633.Contig1_All	0.0105131	0.0125901	0.0100891	0.0255699	0.128593	0.0221094	0.0126578	0.571598	0.0692223	0.0813256	0.0196552	0.0360757
CL10638.Contig1_All	0.0442521	0.389799	0.268019	0.0226377	0.0326653	0.0214242	0.0262459	0.0259198	0.0252021	0.0376952	0.0239276	0.0822117
CL10638.Contig2_All	0.010538	0.298426	0.631418	0.00678509	0.00563326	0.00539655	0.00582203	0.0052409	0.00657423	0.00650509	0.00495365	0.0127073
CL10638.Contig3_All	0.0364601	0.105775	0.0731714	0.0310996	0.125276	0.0310917	0.0301902	0.0663887	0.0443545	0.111367	0.0340178	0.310808
CL10639.Contig1_All	0.0628987	0.0382044	0.036679	0.380896	0.0291072	0.100755	0.0658873	0.0439442	0.109524	0.0356504	0.0630745	0.0333796
CL1065.Contig2_All	0.0658453	0.0919113	0.0650241	0.0594241	0.0768129	0.0416478	0.0558465	0.0814143	0.0757245	0.154889	0.0717696	0.159691
CL1065.Contig4_All	0.183006	0.145914	0.150943	0.038191	0.0500307	0.0439819	0.0882177	0.0431313	0.0393951	0.0626771	0.0717137	0.0827977
CL10654.Contig2_All	0.0167207	0.0255299	0.0181267	0.0259686	0.108596	0.0186118	0.0172938	0.111153	0.0508786	0.447777	0.0261016	0.133242
CL10660.Contig1_All	0.0499849	0.0291121	0.0295647	0.0700592	0.0475078	0.426996	0.0731147	0.0608474	0.0667965	0.0389748	0.0743721	0.0326701
CL10663.Contig1_All	0.0112128	0.0109918	0.00902707	0.0256201	0.090204	0.0247104	0.0148264	0.618546	0.0622235	0.0783775	0.0262923	0.0279685
CL10667.Contig1_All	0.0584257	0.0466722	0.048098	0.124252	0.0533632	0.280838	0.0655524	0.0679571	0.10298	0.0455245	0.061245	0.0450925
CL10667.Contig2_All	0.189294	0.074628	0.09904	0.0700865	0.0400452	0.143853	0.129272	0.0426991	0.0536677	0.0390683	0.0743247	0.0440214
CL1067.Contig4_All	0.0690909	0.0201382	0.0200013	0.0604678	0.0266324	0.174613	0.218848	0.0384909	0.0462258	0.0300061	0.273578	0.0219071
CL10675.Contig1_All	0.0619675	0.344955	0.241626	0.0467389	0.0293941	0.0295913	0.0347574	0.0304417	0.0426824	0.0390157	0.0308512	0.0679788
CL10679.Contig1_All	0.0404603	0.287017	0.160651	0.0307625	0.059958	0.0277715	0.0284641	0.0428417	0.0385239	0.0640096	0.028618	0.190923
CL10680.Contig1_All	0.0753226	0.177819	0.467985	0.0380156	0.0231233	0.0354382	0.0371241	0.0231017	0.0313043	0.0250881	0.0272566	0.0384213
CL10702.Contig1_All	0.0675097	0.06096	0.0591458	0.35098	0.031967	0.0830219	0.0561033	0.0444895	0.114442	0.0385346	0.050165	0.0426813
CL10702.Contig2_All	0.0872797	0.09341	0.0951011	0.238261	0.0363123	0.0843132	0.063163	0.0471007	0.106231	0.0432444	0.0530668	0.0525169
CL10704.Contig2_All	0.0196706	0.0424738	0.0292068	0.0397663	0.155344	0.0261573	0.0190667	0.13586	0.087781	0.169671	0.0249843	0.250018
CL10704.Contig4_All	0.0191479	0.0221296	0.0183949	0.0314015	0.343129	0.0390226	0.0230576	0.244825	0.0609416	0.105604	0.0339446	0.0584014
CL10707.Contig2_All	0.0673926	0.00804848	0.00867364	0.0102976	0.00792615	0.0259189	0.769573	0.00895669	0.0088595	0.00871382	0.0683501	0.00728976
CL10709.Contig2_All	0.0371314	0.0257439	0.0223886	0.133349	0.0610512	0.100858	0.056133	0.144534	0.195187	0.0754914	0.106102	0.0420292
CL10711.Contig2_All	0.0658331	0.0195033	0.0203856	0.0481308	0.0249542	0.400375	0.177324	0.0328136	0.0376421	0.024691	0.128659	0.0196883
CL10727.Contig1_All	0.0439605	0.0276376	0.0273639	0.422161	0.0252039	0.161966	0.0510744	0.0386932	0.100899	0.0273667	0.0483637	0.0253093
CL10727.Contig2_All	0.048929	0.0490033	0.0478874	0.173233	0.0570678	0.192871	0.0524887	0.0776829	0.148175	0.0494242	0.0528893	0.0503485
CL10731.Contig1_All	0.0293626	0.0669967	0.0458865	0.0245395	0.133472	0.0240493	0.0255483	0.0636434	0.0364939	0.149639	0.0312688	0.3691
CL10731.Contig2_All	0.0110617	0.0182812	0.0130446	0.0146363	0.191781	0.0125252	0.0113205	0.0798926	0.0276224	0.462632	0.0164559	0.140747
CL10733.Contig2_All	0.0150144	0.241588	0.670261	0.00735671	0.00713183	0.00651016	0.00784017	0.0063677	0.00729913	0.00827586	0.00655506	0.0157999
CL10734.Contig2_All	0.0018087	0.0193788	0.970628	0.000911794	0.000769746	0.00080232	0.000924854	0.000710817	0.000862492	0.000873913	0.000748343	0.00157973
CL10744.Contig1_All	0.0674626	0.0133762	0.0137574	0.0193161	0.0173985	0.0541144	0.484022	0.0201048	0.0179242	0.0187375	0.259656	0.0141307
CL1077.Contig5_All	0.0871609	0.0564086	0.0629734	0.183273	0.0368671	0.215969	0.0806271	0.0475951	0.0907581	0.0372138	0.0613304	0.0398228
CL1077.Contig7_All	0.014664	0.0295327	0.0200175	0.0178388	0.140368	0.0148558	0.0139775	0.0669617	0.0314363	0.256361	0.0189698	0.375017
CL10776.Contig2_All	0.00791211	0.0112935	0.00853308	0.0126143	0.497901	0.0114137	0.00874974	0.14252	0.0267633	0.204598	0.0132398	0.0544607
CL1078.Contig5_All	0.0338941	0.156375	0.669084	0.0183406	0.0122392	0.0158465	0.0170473	0.0119649	0.0158975	0.013626	0.0131733	0.0225122
CL10786.Contig2_All	0.0414966	0.24795	0.546163	0.0157522	0.0160049	0.0151525	0.0201399	0.0141463	0.0155194	0.0185754	0.016246	0.0328545
CL10786.Contig4_All	0.0331965	0.0502381	0.0414125	0.0370669	0.286934	0.0462792	0.0340055	0.120586	0.0586101	0.122133	0.0422268	0.127312
CL10803.Contig2_All	0.595798	0.0464336	0.0623684	0.0237503	0.0181293	0.0339384	0.0922892	0.0181991	0.0200446	0.0207363	0.0445783	0.023734
CL10805.Contig1_All	0.0184923	0.0181301	0.0145747	0.043462	0.0996122	0.0339904	0.0239348	0.406323	0.104885	0.145844	0.0438482	0.0469027
CL10805.Contig2_All	0.0359021	0.026708	0.0222732	0.0597748	0.0991975	0.0580652	0.052502	0.211778	0.100501	0.155835	0.120816	0.0566463
CL10814.Contig3_All	0.0504567	0.0978164	0.0711125	0.0313379	0.120435	0.0332799	0.0416232	0.0681052	0.0425254	0.145598	0.0488242	0.248886
CL10818.Contig2_All	0.11643	0.020711	0.0211054	0.0228994	0.0242098	0.0468425	0.393709	0.0260399	0.0221566	0.0278672	0.256491	0.0215381
CL10819.Contig2_All	0.0231178	0.0173218	0.0156803	0.536017	0.0224001	0.0747623	0.0290843	0.0414498	0.157366	0.0258577	0.0362087	0.0207346
CL10830.Contig2_All	0.0323645	0.03346	0.0298401	0.132479	0.0789677	0.129533	0.0390288	0.137948	0.224619	0.061964	0.0490821	0.0507152
CL10843.Contig1_All	0.011137	0.0129582	0.0100479	0.0191762	0.177787	0.0168578	0.0133264	0.325708	0.0421288	0.300832	0.0227286	0.047311
CL10844.Contig2_All	0.0236777	0.0226848	0.0181857	0.0557245	0.0984313	0.0406426	0.030509	0.30638	0.126635	0.164414	0.0564457	0.0562702
CL10848.Contig2_All	0.0224619	0.132594	0.749796	0.0121323	0.00836891	0.010269	0.0112868	0.00812757	0.0106902	0.00944869	0.00884449	0.0159795
CL10848.Contig4_All	0.0246318	0.116709	0.0601446	0.0249402	0.05772	0.0188238	0.0191115	0.0419129	0.0355173	0.0802695	0.0216503	0.498569
CL10862.Contig2_All	0.0668312	0.0278349	0.0254405	0.0778764	0.0425382	0.0904419	0.128284	0.0667406	0.0735473	0.0574195	0.306752	0.0362942
CL10876.Contig1_All	0.0620618	0.176284	0.179027	0.11132	0.0476836	0.0675734	0.0445813	0.052347	0.0929023	0.049163	0.039684	0.0773724
CL10885.Contig2_All	0.0250692	0.0311723	0.023782	0.0832022	0.0822027	0.038891	0.0280387	0.191127	0.233866	0.141977	0.0428456	0.077826
CL10892.Contig1_All	0.030875	0.212383	0.0972559	0.0376997	0.0583411	0.0251713	0.0232757	0.0487261	0.051675	0.0743639	0.0252015	0.315032
CL10907.Contig1_All	0.0527277	0.0456745	0.0447861	0.0989187	0.0784476	0.230054	0.0630224	0.0962745	0.109846	0.058975	0.0669921	0.0542817
CL10908.Contig2_All	0.0350821	0.026057	0.0218106	0.0386757	0.144276	0.048014	0.051093	0.187966	0.0616214	0.204433	0.119847	0.0611232
CL10908.Contig4_All	0.0362904	0.0269209	0.0225037	0.0662069	0.0932671	0.0614569	0.0531393	0.209498	0.11189	0.143369	0.120023	0.0554344
CL10918.Contig1_All	0.067865	0.0478416	0.049815	0.0828794	0.0661199	0.269476	0.0815815	0.0748472	0.0815098	0.0522436	0.0763531	0.0494682
CL10923.Contig1_All	0.148689	0.0343627	0.0394511	0.056652	0.0296947	0.234198	0.223287	0.0348502	0.0420468	0.0294062	0.0999194	0.0274432
CL10929.Contig1_All	0.0428182	0.0213357	0.0202118	0.105229	0.0397073	0.324603	0.0820097	0.0700597	0.0923604	0.0409008	0.133251	0.0275139
CL10930.Contig2_All	0.0132874	0.0174841	0.0136307	0.0141302	0.538939	0.0160195	0.0145437	0.0809247	0.0241649	0.172999	0.021528	0.0723493
CL10934.Contig1_All	0.0126969	0.165902	0.752376	0.0080007	0.00660486	0.00675946	0.00703133	0.00611639	0.00765075	0.00730818	0.00585073	0.0137023
CL10939.Contig2_All	0.0703282	0.0393135	0.0403509	0.0639426	0.0682099	0.273446	0.102364	0.0752989	0.0666579	0.0532816	0.101983	0.0448235
CL10952.Contig1_All	0.0546787	0.0259254	0.0230422	0.0523734	0.0542165	0.0674009	0.10193	0.0813673	0.0616078	0.0765126	0.360746	0.0401998
CL10960.Contig1_All	0.0532113	0.0304945	0.0282862	0.0473691	0.117252	0.118176	0.0937334	0.127787	0.0626753	0.0894474	0.181153	0.0504154
CL10968.Contig1_All	0.097686	0.0183876	0.0194276	0.0237586	0.022336	0.0706761	0.475011	0.0246163	0.0219948	0.0231024	0.184594	0.0184095
CL10975.Contig1_All	0.0701566	0.0309816	0.0337092	0.066401	0.0343515	0.438698	0.0983545	0.042007	0.0520397	0.0309989	0.0739777	0.028324
CL10979.Contig2_All	0.0159637	0.381871	0.508969	0.00910321	0.00943553	0.00798006	0.00895249	0.0082349	0.00933471	0.0106694	0.00771925	0.0217664
CL10980.Contig4_All	0.297553	0.105553	0.149514	0.0361156	0.0364898	0.0510809	0.103485	0.0333076	0.0335475	0.0399328	0.0634422	0.0499796
CL10985.Contig1_All	0.0215607	0.0388611	0.0281467	0.021309	0.251711	0.0215127	0.0207966	0.0791499	0.0347021	0.209122	0.0276399	0.245489
CL10988.Contig11_All	0.026807	0.0254079	0.0215928	0.0280344	0.360857	0.0418973	0.0341739	0.157794	0.0454481	0.139059	0.0548718	0.0640558
CL10988.Contig9_All	0.0220094	0.0328965	0.0260839	0.0583089	0.171615	0.0453208	0.0239942	0.246495	0.148304	0.106473	0.0321526	0.0863464
CL1099.Contig17_All	0.337862	0.0263406	0.0282061	0.0250899	0.0196105	0.0402704	0.32004	0.0214383	0.0217914	0.0239465	0.113912	0.0214915
CL1099.Contig18_All	0.00313289	0.00404886	0.00318142	0.00418719	0.866237	0.00457872	0.00356451	0.0377403	0.00793769	0.0441422	0.0054034	0.0158463
CL10995.Contig1_All	0.0119032	0.0126473	0.0102112	0.0153985	0.487242	0.0181452	0.0147472	0.17075	0.0285968	0.164095	0.025073	0.0411904
CL10995.Contig2_All	0.047228	0.0802237	0.0632899	0.25061	0.0440553	0.055361	0.0399082	0.0622508	0.184381	0.0580229	0.0425457	0.0721238
CL10995.Contig3_All	0.0116736	0.0151579	0.0119684	0.0253502	0.21851	0.0224108	0.0135731	0.442132	0.0636988	0.106371	0.0204343	0.0487194
CL10995.Contig4_All	0.00936748	0.0119576	0.00934483	0.0208944	0.156187	0.0172205	0.0109596	0.544303	0.0550617	0.107546	0.0170374	0.0401204
CL10996.Contig2_All	0.0146382	0.0198508	0.0159021	0.0228394	0.482152	0.0251455	0.0164567	0.165652	0.0446715	0.105372	0.0233022	0.064017
CL11004.Contig1_All	0.0162992	0.357068	0.525367	0.0118029	0.00969423	0.00928961	0.0093943	0.00902183	0.0115107	0.0109067	0.00807628	0.0215697
CL1101.Contig1_All	0.0270042	0.0619481	0.0446881	0.0557452	0.155592	0.0397005	0.0256283	0.132123	0.110407	0.119171	0.0312038	0.196789
CL1101.Contig3_All	0.0133437	0.0190444	0.0147918	0.0270176	0.307689	0.0236945	0.0149157	0.298637	0.0642608	0.127102	0.0215944	0.0679086
CL11015.Contig3_All	0.00934584	0.0097163	0.00794787	0.0191067	0.121507	0.0198086	0.0120214	0.634523	0.0443454	0.0747637	0.0204088	0.0265049
CL11019.Contig1_All	0.0170305	0.0172649	0.0153549	0.543352	0.0211246	0.0521448	0.0189045	0.0374434	0.212334	0.0225401	0.021951	0.0205557
CL11025.Contig1_All	0.0506618	0.0896768	0.0796513	0.267051	0.0418653	0.0699809	0.0412905	0.0554167	0.154733	0.0473621	0.039864	0.0624474
CL11029.Contig2_All	0.0405079	0.0548155	0.0397572	0.0790456	0.0833308	0.0415665	0.0405207	0.121328	0.131039	0.180578	0.0583681	0.129143
CL1103.Contig13_All	0.0121413	0.0171307	0.0126617	0.0136136	0.19334	0.0130131	0.0128522	0.0731362	0.0239331	0.512992	0.019559	0.0956274
CL11039.Contig1_All	0.0380395	0.0396515	0.0311267	0.0287321	0.165965	0.0321554	0.0414119	0.0986379	0.042779	0.293868	0.065934	0.121699
CL11040.Contig1_All	0.0237864	0.159064	0.703005	0.0126752	0.0111145	0.0119396	0.0127935	0.0101025	0.0120898	0.0119349	0.0102994	0.0211956
CL11040.Contig2_All	0.0391734	0.341295	0.365926	0.037275	0.0219284	0.0246798	0.0231531	0.022275	0.0331254	0.0252936	0.0198866	0.0459891
CL11041.Contig1_All	0.0346204	0.0238551	0.0228968	0.329904	0.0299595	0.226124	0.0447267	0.0498917	0.132852	0.0303633	0.0489072	0.0258998
CL11043.Contig1_All	0.00265983	0.0415393	0.942666	0.00145124	0.00124959	0.0012443	0.0014036	0.00114823	0.00139415	0.00142321	0.00115932	0.00266138
CL11046.Contig2_All	0.0148639	0.0264311	0.0182889	0.0178416	0.135696	0.0149	0.0145611	0.0718063	0.0315154	0.394204	0.0206069	0.239284
CL11054.Contig1_All	0.0349225	0.0274419	0.0259206	0.218107	0.0424585	0.24249	0.0448251	0.0718682	0.168061	0.0392212	0.0518006	0.0328832
CL11071.Contig2_All	0.0290962	0.0220764	0.0197197	0.21477	0.0446102	0.130415	0.0407738	0.0982564	0.261934	0.0466729	0.059706	0.0319685
CL11072.Contig1_All	0.0198963	0.0362182	0.0269342	0.0231065	0.350505	0.023571	0.0196398	0.0935473	0.0395173	0.156481	0.0256632	0.184919
CL11073.Contig1_All	0.0733655	0.143707	0.157415	0.065824	0.0758445	0.0806989	0.0568916	0.06576	0.0709235	0.0635096	0.0508155	0.0952456
CL11076.Contig1_All	0.0520493	0.0252119	0.02301	0.0375869	0.0785199	0.0741251	0.103654	0.0910592	0.0477692	0.0821101	0.343196	0.041708
CL11078.Contig3_All	0.0389567	0.0050505	0.00534205	0.0075424	0.00504971	0.0181485	0.841583	0.00600783	0.00624786	0.00572499	0.0556755	0.00467077
CL1108.Contig1_All	0.0517595	0.0244711	0.0251798	0.0554901	0.0385219	0.472761	0.087438	0.0487264	0.0509668	0.0329838	0.0848638	0.0268382
CL11090.Contig1_All	0.0690337	0.0373065	0.0349489	0.0413233	0.117829	0.0895938	0.112298	0.10032	0.052293	0.0965457	0.189158	0.0593505
CL11090.Contig2_All	0.0271956	0.0332186	0.0279312	0.0325329	0.363094	0.0444127	0.0307961	0.144039	0.0538598	0.116904	0.0417856	0.0842307
CL11090.Contig3_All	0.0217468	0.0251566	0.0210121	0.0265426	0.433205	0.0360035	0.0254826	0.1469	0.0453267	0.114219	0.0365782	0.067826
CL11090.Contig4_All	0.0221214	0.0266517	0.0221823	0.0275158	0.425129	0.036537	0.0254694	0.145423	0.0471616	0.113633	0.035808	0.0723672
CL111.Contig8_All	0.147612	0.0224173	0.0249484	0.0394941	0.0197197	0.130251	0.415947	0.0239427	0.0287376	0.0209854	0.107375	0.0185698
CL11111.Contig1_All	0.710578	0.0184629	0.0220615	0.0168567	0.00984468	0.0259855	0.111874	0.0109088	0.0129152	0.0115277	0.0372935	0.0116914
CL11117.Contig1_All	0.0371302	0.022621	0.0213819	0.291711	0.0314624	0.225505	0.0535777	0.0556301	0.135843	0.0336055	0.0653266	0.0262055
CL11119.Contig3_All	0.043679	0.00522126	0.00560877	0.00723654	0.00509541	0.0182699	0.845435	0.00590842	0.00605344	0.00565807	0.0471196	0.00471453
CL1112.Contig1_All	0.00403874	0.065304	0.910041	0.00229213	0.00196972	0.00195622	0.00216291	0.00180925	0.00220695	0.00222862	0.00179425	0.00419623
CL1112.Contig2_All	0.0219008	0.0505491	0.0348807	0.043589	0.156401	0.0295844	0.0208651	0.127766	0.0914036	0.142994	0.0264376	0.253629
CL1112.Contig3_All	0.0666771	0.0166848	0.0168745	0.0398233	0.0219164	0.137333	0.305027	0.0296562	0.0322976	0.0240211	0.291911	0.0177783
CL1112.Contig4_All	0.0346706	0.256416	0.132272	0.038193	0.0633302	0.0292709	0.025796	0.0492705	0.0502701	0.0670963	0.026731	0.226683
CL1112.Contig8_All	0.0405034	0.026396	0.0231446	0.132013	0.0595295	0.108665	0.0633537	0.132891	0.173824	0.0740908	0.12383	0.0417595
CL11126.Contig1_All	0.0653487	0.0185106	0.0188369	0.0416551	0.0270223	0.214775	0.246328	0.035612	0.0359623	0.0274851	0.248179	0.0202843
CL11137.Contig2_All	0.05923	0.0240293	0.0233397	0.126286	0.0324065	0.270994	0.117361	0.0521485	0.0809386	0.0363088	0.150129	0.0268286
CL11145.Contig1_All	0.0235724	0.0255188	0.0202984	0.102118	0.0652587	0.0438729	0.0279811	0.174301	0.323969	0.0955554	0.0437543	0.0538004
CL11146.Contig2_All	0.0494542	0.0198293	0.0193561	0.082312	0.0309116	0.360761	0.111271	0.0489576	0.0634191	0.0325648	0.157979	0.0231846
CL11150.Contig1_All	0.211271	0.0367171	0.0422516	0.0709706	0.0252199	0.156346	0.233663	0.0311965	0.0440198	0.0275545	0.0943529	0.0264374
CL11160.Contig6_All	0.202051	0.158311	0.163772	0.0454953	0.0387404	0.0427061	0.0828883	0.0381904	0.0422473	0.0520577	0.064601	0.0689406
CL11172.Contig2_All	0.0278988	0.0475668	0.0380226	0.208216	0.048711	0.0517153	0.0266948	0.0751872	0.330199	0.0530764	0.0305702	0.0621423
CL11182.Contig2_All	0.0408571	0.0393632	0.0365474	0.11798	0.0830257	0.181723	0.0494244	0.120592	0.156129	0.0623093	0.0582297	0.0538196
CL11185.Contig1_All	0.0443246	0.0296999	0.0294603	0.088466	0.0504425	0.399454	0.0612461	0.0694465	0.0856159	0.0412352	0.0660021	0.0346072
CL11191.Contig1_All	0.00959349	0.011325	0.00882264	0.0126111	0.406611	0.0130333	0.0112626	0.131397	0.0240364	0.307507	0.0186674	0.045134
CL11191.Contig2_All	0.0125282	0.657779	0.246541	0.00790777	0.00837035	0.00655442	0.00726354	0.00729989	0.00830356	0.00972405	0.00646655	0.0212623
CL11194.Contig1_All	0.00928074	0.00872592	0.00775858	0.797505	0.00940804	0.0237137	0.0102013	0.0164325	0.0845021	0.0108664	0.0117615	0.0098443
CL11196.Contig2_All	0.0441744	0.0289412	0.0264019	0.405191	0.0299715	0.0895011	0.0533756	0.0505235	0.139997	0.037709	0.0629401	0.0312732
CL11212.Contig1_All	0.00244201	0.0325685	0.953086	0.00132723	0.0011315	0.00114965	0.00128671	0.00104126	0.00126807	0.00127821	0.00105613	0.00236446
CL11213.Contig2_All	0.00639383	0.0517263	0.915381	0.0029408	0.00246384	0.00264261	0.00315409	0.00228252	0.00275372	0.00280939	0.00250868	0.00494368
CL11219.Contig2_All	0.0825051	0.182152	0.277167	0.0753135	0.0369079	0.0631798	0.0501253	0.038705	0.0590203	0.0383351	0.0391729	0.0574164
CL11221.Contig5_All	0.0434483	0.180457	0.583829	0.0216427	0.0184953	0.021641	0.0230677	0.0169253	0.0202415	0.0194582	0.0180394	0.0327546
CL11226.Contig1_All	0.0607298	0.00758236	0.00813402	0.00986572	0.00762692	0.0250505	0.779118	0.00865236	0.00851694	0.00838683	0.0693815	0.00695517
CL11228.Contig2_All	0.538051	0.0418557	0.0473182	0.0265737	0.0205467	0.0345607	0.128255	0.0214246	0.0229402	0.025643	0.0661236	0.0267073
CL11234.Contig1_All	0.295709	0.0515119	0.0654384	0.0438776	0.0321551	0.100794	0.191673	0.033183	0.0362638	0.032333	0.0832416	0.0338194
CL11235.Contig1_All	0.0256331	0.020067	0.0180845	0.345932	0.0325513	0.109957	0.0336782	0.065049	0.243505	0.0347621	0.0443752	0.0264053
CL11235.Contig2_All	0.021809	0.0212986	0.0181664	0.0509827	0.143669	0.0628355	0.0287708	0.364156	0.110375	0.0866238	0.0452834	0.0460302
CL11236.Contig1_All	0.115272	0.010585	0.0114863	0.014679	0.00897288	0.0312139	0.696468	0.0105543	0.0116285	0.0103177	0.0699035	0.00891966
CL11251.Contig1_All	0.0701182	0.237914	0.471613	0.0223417	0.019998	0.0211491	0.0305141	0.0184697	0.0210268	0.0239805	0.0236131	0.0392614
CL11260.Contig1_All	0.0148254	0.0307272	0.0204488	0.0189879	0.112382	0.0148383	0.0140035	0.0660255	0.0338074	0.249904	0.0189917	0.405058
CL11264.Contig1_All	0.0118291	0.386763	0.536065	0.00668021	0.00637267	0.00561768	0.00644897	0.00571843	0.00669725	0.00742599	0.00552326	0.0148591
CL11268.Contig1_All	0.00817429	0.00951401	0.00756368	0.0125792	0.51912	0.0133668	0.0098485	0.217342	0.0257728	0.12743	0.0160664	0.033222
CL11269.Contig4_All	0.147347	0.179291	0.350794	0.0314733	0.0281335	0.0347046	0.0551713	0.0260216	0.028826	0.0322536	0.0386055	0.0473774
CL11269.Contig5_All	0.0539643	0.0142392	0.0142757	0.0264075	0.0219684	0.0888845	0.260131	0.0276784	0.0247181	0.0231822	0.428219	0.0163312
CL11273.Contig2_All	0.0371205	0.0140313	0.0145062	0.0404467	0.0191797	0.64122	0.0758949	0.0260861	0.0315289	0.0182048	0.0671849	0.0145959
CL11273.Contig3_All	0.0248573	0.225217	0.61138	0.0152039	0.0138643	0.0138173	0.014122	0.0124634	0.0149088	0.0147845	0.0117597	0.0276222
CL11275.Contig3_All	0.0122292	0.016888	0.0127159	0.0258547	0.167645	0.0190333	0.013731	0.342374	0.0660825	0.233687	0.0212676	0.0684921
CL11277.Contig1_All	0.291225	0.0815905	0.11148	0.0407925	0.0388939	0.0710701	0.132396	0.0364012	0.0369227	0.039585	0.0736313	0.0460124
CL11285.Contig2_All	0.0198447	0.0304585	0.0229487	0.0763168	0.0880429	0.0349577	0.0211131	0.189683	0.299696	0.106457	0.0292124	0.0812699
CL11287.Contig1_All	0.0621059	0.0132299	0.0132698	0.0186538	0.0179798	0.0436211	0.337413	0.020872	0.0178963	0.0203463	0.419918	0.0146939
CL11314.Contig1_All	0.0151048	0.278597	0.633797	0.00771186	0.00682437	0.0064598	0.00779189	0.00627365	0.00748778	0.00811736	0.00651352	0.0153219
CL11319.Contig2_All	0.109822	0.0165336	0.0168409	0.0211314	0.0172465	0.039514	0.481177	0.0199364	0.0190196	0.0208345	0.221603	0.0163406
CL11323.Contig11_All	0.127104	0.21688	0.300116	0.0313008	0.0334727	0.0331277	0.0542789	0.0296712	0.0306523	0.0400387	0.0417214	0.0616354
CL11323.Contig12_All	0.00723948	0.0105704	0.00810088	0.0112561	0.656469	0.0108931	0.00794291	0.103554	0.0230754	0.10283	0.0115654	0.046503
CL11323.Contig7_All	0.0542321	0.278455	0.440401	0.0310035	0.0187417	0.022742	0.0267743	0.0190574	0.0264477	0.0228456	0.0214661	0.0378332
CL11325.Contig1_All	0.0198846	0.0211085	0.01674	0.0199232	0.28228	0.0228676	0.0234994	0.117898	0.0332937	0.329254	0.0398257	0.0734261
CL11330.Contig1_All	0.0543341	0.30684	0.431502	0.0205895	0.019274	0.0184144	0.0256456	0.017633	0.0199616	0.0236761	0.0209036	0.0412267
CL11337.Contig2_All	0.125771	0.189132	0.333457	0.0506383	0.026201	0.0414209	0.0528354	0.0275832	0.0390292	0.0311811	0.0377154	0.0450354
CL11337.Contig3_All	0.20968	0.0281673	0.0326099	0.0384941	0.0226364	0.117179	0.353239	0.0258435	0.0295507	0.0234982	0.0972599	0.0218417
CL11354.Contig1_All	0.0879252	0.0126254	0.0137341	0.0196088	0.0125326	0.0622427	0.642028	0.0148047	0.0158099	0.0133688	0.094043	0.011277
CL11365.Contig5_All	0.0685919	0.169475	0.161099	0.0425682	0.0877413	0.05137	0.0507126	0.0608638	0.0508333	0.0757744	0.0480286	0.132943
CL11367.Contig1_All	0.0225906	0.0275508	0.0204216	0.0279031	0.108156	0.0228602	0.0245014	0.108528	0.0482543	0.444778	0.0400913	0.104365
CL11371.Contig1_All	0.062838	0.034746	0.0357962	0.0664466	0.0560445	0.347505	0.0919738	0.0661366	0.0654077	0.0452104	0.0895196	0.0383757
CL11371.Contig2_All	0.070787	0.0257637	0.0275749	0.0527065	0.0323093	0.429944	0.128212	0.0395126	0.0437735	0.0295101	0.094754	0.0251521
CL11372.Contig1_All	0.0142192	0.146143	0.776003	0.00650161	0.00617607	0.0059674	0.00723454	0.0055326	0.00634894	0.00704487	0.00590382	0.0129244
CL11372.Contig2_All	0.414064	0.0461925	0.0606004	0.0418516	0.0234542	0.0784591	0.1619	0.0254741	0.0312132	0.0250581	0.0648473	0.0268853
CL11377.Contig1_All	0.0231372	0.520906	0.262437	0.0204198	0.0195912	0.0155327	0.0146704	0.0175784	0.0217049	0.0216779	0.013421	0.0489239
CL11378.Contig1_All	0.0913591	0.0708104	0.0606235	0.0381584	0.107672	0.0488635	0.0874282	0.0775207	0.0476688	0.141246	0.112633	0.116017
CL11379.Contig3_All	0.0500754	0.0206683	0.0198556	0.0494126	0.0457398	0.190295	0.126936	0.0657875	0.0524671	0.0443903	0.30652	0.0278518
CL1138.Contig1_All	0.0228359	0.0101098	0.0102636	0.0415561	0.0136625	0.749183	0.0403118	0.020029	0.0287982	0.0132023	0.0394092	0.0106387
CL11388.Contig1_All	0.0503157	0.0127263	0.0126649	0.0265339	0.0181106	0.0753731	0.253955	0.0239925	0.0234757	0.0202666	0.468274	0.0143123
CL11388.Contig2_All	0.0326427	0.00917056	0.00896333	0.0177937	0.0146761	0.0460626	0.137063	0.0192569	0.0170125	0.0165198	0.669802	0.0110372
CL11389.Contig1_All	0.0204104	0.597574	0.263715	0.0126455	0.0109799	0.00955753	0.0112276	0.0102604	0.0125695	0.013691	0.00987366	0.027496
CL11394.Contig2_All	0.0807529	0.0198922	0.0208996	0.045264	0.0238829	0.252575	0.285357	0.0309261	0.0351069	0.0245157	0.161245	0.0195824
CL114.Contig4_All	0.00801546	0.00923251	0.00734672	0.0100945	0.649178	0.0115041	0.00952423	0.0980513	0.018663	0.129663	0.0154439	0.0332837
CL114.Contig7_All	0.00814777	0.0106774	0.00825649	0.00957409	0.637798	0.0103265	0.00906204	0.0681228	0.0172276	0.160063	0.0138145	0.0469296
CL11401.Contig1_All	0.0420838	0.0464958	0.0444618	0.445924	0.0293021	0.0793404	0.0379011	0.0417339	0.128193	0.0323762	0.0358374	0.0363505
CL11404.Contig1_All	0.00996662	0.222348	0.717631	0.00548328	0.00470464	0.00451623	0.00524178	0.00435066	0.00529753	0.00553426	0.00439319	0.0105326
CL11413.Contig2_All	0.0445536	0.0971997	0.0784958	0.214545	0.0489652	0.0609918	0.0370436	0.0643248	0.181417	0.0558036	0.0378705	0.0787894
CL11420.Contig1_All	0.251911	0.0262537	0.0302749	0.0274501	0.0213411	0.0697362	0.387956	0.0228145	0.0232689	0.0223764	0.0958846	0.0207329
CL11427.Contig1_All	0.0636769	0.0218004	0.0215245	0.0357211	0.0427921	0.121758	0.185297	0.0504602	0.0376062	0.0410779	0.35071	0.0275754
CL11427.Contig4_All	0.0177943	0.0229521	0.0184256	0.056386	0.123922	0.0405448	0.020601	0.340107	0.180313	0.0917317	0.0295831	0.0576402
CL11436.Contig1_All	0.0757949	0.0205225	0.0202896	0.0254744	0.0329996	0.0593161	0.234177	0.0355387	0.0265755	0.0356581	0.408897	0.0247567
CL11437.Contig1_All	0.0354508	0.22198	0.12308	0.036425	0.0713891	0.0298051	0.0267254	0.0519417	0.0487322	0.073029	0.027949	0.253492
CL11443.Contig2_All	0.0358922	0.107361	0.0677911	0.0269607	0.0910608	0.0250928	0.02847	0.0544352	0.037466	0.116358	0.0327227	0.376389
CL11450.Contig11_All	0.0235191	0.0333203	0.0238711	0.0355825	0.103643	0.0247833	0.0243916	0.120347	0.0658285	0.370736	0.037408	0.136569
CL11450.Contig20_All	0.0566697	0.0217526	0.0207613	0.0320354	0.0503942	0.0798582	0.140502	0.0570976	0.0365916	0.0505437	0.423152	0.0306416
CL11450.Contig7_All	0.0329342	0.302295	0.525933	0.0140122	0.0130896	0.0123537	0.0161643	0.0119069	0.0136531	0.0157681	0.0133042	0.0285856
CL11453.Contig1_All	0.0301845	0.0450531	0.0339445	0.0246279	0.223758	0.0269926	0.0296072	0.0845966	0.037696	0.231526	0.0403232	0.191691
CL11453.Contig2_All	0.0407002	0.42745	0.201315	0.0422431	0.0288539	0.0249356	0.0254765	0.0293175	0.0419824	0.0374735	0.0239539	0.0762988
CL1146.Contig1_All	0.0117553	0.375703	0.546132	0.00675651	0.00653568	0.00572359	0.00647687	0.00583246	0.00680602	0.00753739	0.00555747	0.0151836
CL11460.Contig1_All	0.0511895	0.0635957	0.0590246	0.375139	0.032949	0.0710293	0.0428034	0.045829	0.133608	0.0387402	0.0404162	0.0456765
CL11472.Contig1_All	0.0177535	0.0365899	0.0243817	0.0190362	0.110586	0.0160467	0.016399	0.0598459	0.0313939	0.227554	0.0219316	0.418481
CL11487.Contig2_All	0.0691168	0.169345	0.118409	0.0346693	0.0773108	0.0344663	0.0482121	0.05505	0.0426746	0.103147	0.0508373	0.196762
CL11489.Contig1_All	0.0399002	0.442576	0.166847	0.0280177	0.0334718	0.0209126	0.0249731	0.0293918	0.031732	0.045762	0.0244981	0.111918
CL11492.Contig1_All	0.0177574	0.0156581	0.0129848	0.0338702	0.120112	0.036425	0.0247296	0.45929	0.0706098	0.121405	0.0486161	0.0385419
CL11493.Contig2_All	0.0717541	0.015092	0.0151562	0.0199426	0.0202846	0.0452706	0.344653	0.0229883	0.0193586	0.0229654	0.385821	0.0167135
CL11498.Contig1_All	0.0182852	0.179741	0.7077	0.00990797	0.00942451	0.00917457	0.0100051	0.00838481	0.00975676	0.0102396	0.00826633	0.0191138
CL11498.Contig2_All	0.0159889	0.153361	0.748275	0.00915836	0.00804301	0.00824994	0.00875097	0.0073131	0.00882819	0.00874566	0.00718813	0.0160978
CL11499.Contig2_All	0.0325431	0.0266348	0.0243286	0.573243	0.0214676	0.057448	0.0332637	0.033927	0.110505	0.0264595	0.034959	0.0252206
CL11500.Contig1_All	0.0590839	0.0731468	0.070645	0.328169	0.034951	0.0806236	0.0478747	0.0471789	0.126539	0.040086	0.0434065	0.0482951
CL11500.Contig2_All	0.0535394	0.118233	0.101393	0.204674	0.0456905	0.0655455	0.0418503	0.0577527	0.144394	0.0520823	0.0403033	0.074543
CL11510.Contig1_All	0.497122	0.0673487	0.0897375	0.0288056	0.0232982	0.0375579	0.0959332	0.022993	0.0249859	0.0274001	0.0523862	0.0324321
CL11510.Contig2_All	0.148897	0.171056	0.201434	0.0779024	0.0331502	0.0530986	0.0695326	0.0370899	0.0565582	0.0419942	0.0522643	0.0570217
CL11536.Contig1_All	0.0452753	0.301183	0.45252	0.0180905	0.0203371	0.0175525	0.0231221	0.0174491	0.0184253	0.0235408	0.0192138	0.0432908
CL11543.Contig1_All	0.341904	0.0184599	0.0207009	0.0187972	0.0137277	0.0364389	0.41198	0.0150318	0.0157077	0.0157146	0.0771424	0.014395
CL11554.Contig1_All	0.0184537	0.0333552	0.0243777	0.0204648	0.327311	0.020452	0.0181526	0.0848081	0.0348303	0.186864	0.0241883	0.206742
CL11561.Contig1_All	0.0105663	0.0122797	0.00991869	0.0247694	0.133477	0.0227257	0.0128973	0.576069	0.0642331	0.0784864	0.0202216	0.0343558
CL11574.Contig1_All	0.0152124	0.0209774	0.0160321	0.0435248	0.120671	0.0272086	0.0171105	0.368734	0.141929	0.135914	0.0255841	0.0671014
CL11578.Contig2_All	0.0407012	0.0274582	0.0271448	0.0990428	0.0441112	0.424268	0.0557452	0.0635917	0.089159	0.0373354	0.0599504	0.0314925
CL11584.Contig6_All	0.0304539	0.440003	0.206491	0.0301896	0.034133	0.0227716	0.0206312	0.0294381	0.0346617	0.0370737	0.0197729	0.0943799
CL11596.Contig2_All	0.0362421	0.431467	0.34088	0.0236561	0.016742	0.0167376	0.0194361	0.0165201	0.0219782	0.0210127	0.0166834	0.0386454
CL11599.Contig2_All	0.0229871	0.0680491	0.0398239	0.0287926	0.0664654	0.0193735	0.0193693	0.0549524	0.0452031	0.124592	0.0239227	0.486469
CL1161.Contig3_All	0.0195754	0.0562308	0.0333699	0.0243222	0.064097	0.0168434	0.0167053	0.0503457	0.0388864	0.12055	0.0208246	0.538249
CL11622.Contig2_All	0.0515654	0.0250803	0.0232796	0.0425551	0.0792385	0.103421	0.107264	0.0979189	0.0534223	0.0735425	0.30291	0.0398024
CL11626.Contig1_All	0.0486281	0.0948565	0.0769185	0.243453	0.0438912	0.0589834	0.039573	0.0590448	0.168512	0.0537342	0.0401222	0.0722827
CL11631.Contig1_All	0.061716	0.0329744	0.0285158	0.048986	0.0730768	0.0584881	0.0972474	0.0952462	0.0617176	0.115288	0.270507	0.0562362
CL11631.Contig2_All	0.0426025	0.284441	0.173901	0.0694447	0.0460479	0.0383003	0.0304012	0.0471957	0.074645	0.0525151	0.0296544	0.110851
CL11636.Contig1_All	0.0594838	0.0281296	0.0260066	0.037382	0.0839392	0.077824	0.116027	0.0874061	0.0466734	0.0827105	0.30933	0.0450875
CL11636.Contig3_All	0.0532763	0.0270813	0.0245593	0.0385384	0.0904046	0.0734734	0.100579	0.10046	0.0500035	0.0934245	0.301936	0.046264
CL11651.Contig1_All	0.0402796	0.210549	0.100618	0.0381768	0.0570738	0.0263514	0.0291743	0.0492677	0.049357	0.0881381	0.0319574	0.279057
CL11654.Contig2_All	0.3711	0.0645255	0.0909617	0.0438592	0.0282828	0.0758309	0.134376	0.0292634	0.0346104	0.029728	0.0636112	0.0338513
CL11655.Contig1_All	0.180099	0.0741533	0.0858344	0.139769	0.0324785	0.108781	0.113513	0.0406415	0.0714952	0.0380225	0.0732876	0.0419251
CL11659.Contig1_All	0.225915	0.146683	0.187076	0.056569	0.0309617	0.0483344	0.0807755	0.0331552	0.0443132	0.0391918	0.055666	0.0513592
CL11659.Contig2_All	0.137456	0.153762	0.199409	0.0970637	0.03324	0.0646768	0.0696439	0.038013	0.0631093	0.0396256	0.050855	0.0531457
CL11668.Contig1_All	0.0676296	0.0254261	0.0253753	0.134995	0.0289856	0.296173	0.12411	0.0442292	0.0735268	0.0322452	0.121607	0.0256971
CL11669.Contig2_All	0.110078	0.0550991	0.0487871	0.103267	0.0490348	0.0731816	0.11941	0.067475	0.0892468	0.0744446	0.150292	0.0596833
CL1167.Contig4_All	0.0264271	0.0549194	0.0389918	0.0242762	0.185235	0.0244569	0.024126	0.0729808	0.0376625	0.163554	0.0302683	0.317102
CL11675.Contig2_All	0.456476	0.0590842	0.0841783	0.0390418	0.0230706	0.059237	0.116241	0.0243175	0.0298436	0.0252464	0.0542311	0.0290323
CL11679.Contig2_All	0.0783722	0.0319537	0.0291574	0.0350846	0.0617099	0.0550307	0.135951	0.0639711	0.0410816	0.0800575	0.340326	0.0473043
CL11680.Contig1_All	0.02135	0.435776	0.402845	0.013258	0.0146424	0.0117026	0.0125457	0.0125165	0.0139534	0.0161429	0.01103	0.0342381
CL11684.Contig2_All	0.0464221	0.0266654	0.0246376	0.0558116	0.0966444	0.152565	0.0854693	0.138742	0.0744216	0.0782031	0.177066	0.0433521
CL11686.Contig2_All	0.0167751	0.0237035	0.0172503	0.017709	0.133487	0.0161993	0.0173116	0.0748682	0.0298609	0.499948	0.0262692	0.126617
CL11689.Contig1_All	0.0164823	0.0314575	0.0217143	0.030212	0.150787	0.0205082	0.0163995	0.132227	0.0657694	0.26712	0.0227696	0.224553
CL11689.Contig2_All	0.0491347	0.0152221	0.0149624	0.0352162	0.0252542	0.121436	0.180413	0.0348317	0.0326233	0.0269911	0.44566	0.0182548
CL11694.Contig1_All	0.233675	0.0353958	0.0419782	0.0422164	0.0272323	0.124016	0.2816	0.0299948	0.0334659	0.0276076	0.0963101	0.0265078
CL11702.Contig1_All	0.069753	0.0354416	0.0321859	0.0372023	0.100058	0.0648835	0.113385	0.0895121	0.0470469	0.107651	0.243656	0.059226
CL11703.Contig1_All	0.0521051	0.263452	0.21281	0.0827602	0.0388893	0.0437263	0.0350256	0.0421151	0.0731137	0.0446242	0.0320104	0.0793681
CL11703.Contig2_All	0.0128822	0.0134709	0.0117935	0.668175	0.014853	0.0322493	0.013837	0.0260338	0.158116	0.0168696	0.0160302	0.0156896
CL11709.Contig1_All	0.339489	0.0448984	0.0508574	0.0634614	0.0240792	0.0758657	0.185897	0.029208	0.0411382	0.0291126	0.0868432	0.0291505
CL11723.Contig3_All	0.0385424	0.0453194	0.0418849	0.235371	0.052075	0.122888	0.0400916	0.0766888	0.207368	0.047622	0.0426259	0.0495229
CL11739.Contig1_All	0.121252	0.0448946	0.0408272	0.042371	0.0553487	0.0542506	0.156143	0.0586851	0.0460214	0.0803127	0.243132	0.056762
CL11739.Contig2_All	0.520518	0.0426721	0.0478174	0.0300217	0.0206299	0.0370196	0.132512	0.0222082	0.024976	0.0260828	0.0685208	0.0270211
CL11742.Contig1_All	0.0118133	0.0198023	0.0140356	0.0151355	0.172397	0.012929	0.0119677	0.0760846	0.0280042	0.461143	0.0173053	0.159383
CL11750.Contig3_All	0.00412292	0.0622442	0.913104	0.0023732	0.00191691	0.0019745	0.00218289	0.00179188	0.00224207	0.0021897	0.00180013	0.00405724
CL11769.Contig2_All	0.128855	0.042956	0.0498474	0.092435	0.0314621	0.277542	0.138394	0.038776	0.0570996	0.0316867	0.0795212	0.0314258
CL1177.Contig2_All	0.028106	0.500333	0.175942	0.0309436	0.0283343	0.020138	0.0187558	0.0264134	0.0344417	0.0338468	0.0181392	0.084607
CL11771.Contig1_All	0.0177808	0.571118	0.288627	0.0145766	0.0114205	0.0103999	0.0105048	0.0108607	0.0143535	0.0134162	0.00931276	0.0276292
CL11779.Contig1_All	0.0456772	0.0218474	0.0201758	0.0466981	0.0631522	0.111619	0.100004	0.0935532	0.0574201	0.0635953	0.34223	0.0340276
CL11784.Contig1_All	0.0204744	0.0184441	0.0150041	0.0312753	0.153712	0.0327805	0.02759	0.31691	0.0599001	0.217977	0.0555364	0.0503953
CL11785.Contig1_All	0.0372652	0.0454319	0.0344375	0.113222	0.0718551	0.0470427	0.0393569	0.127659	0.205479	0.13014	0.0570695	0.0910414
CL11792.Contig2_All	0.0845908	0.00971921	0.0103767	0.0150328	0.00880686	0.0330554	0.717589	0.0106312	0.0118118	0.0101523	0.0796984	0.00853538
CL11805.Contig2_All	0.0720585	0.00797394	0.00861785	0.0100264	0.00761419	0.024322	0.772872	0.00859383	0.00857644	0.00843681	0.0637908	0.00711692
CL11809.Contig2_All	0.235021	0.0324195	0.0376372	0.0335026	0.027058	0.0910384	0.327462	0.0285307	0.0287704	0.0274985	0.105336	0.0257252
CL11820.Contig2_All	0.0285239	0.0669487	0.0416676	0.0360199	0.0805879	0.0240108	0.0248738	0.0720052	0.0571539	0.179075	0.0320639	0.35707
CL11834.Contig1_All	0.038982	0.0166299	0.0171604	0.0441382	0.0241981	0.612237	0.0714416	0.0321361	0.0369452	0.0218834	0.066552	0.0176958
CL11835.Contig1_All	0.0118563	0.21748	0.704607	0.00781896	0.00619962	0.00625617	0.00656261	0.00582157	0.00744428	0.00703686	0.00552051	0.0133955
CL11842.Contig2_All	0.0316478	0.0157607	0.0160258	0.0482353	0.0239739	0.647548	0.0521471	0.0331082	0.0405559	0.0212564	0.0524909	0.0172496
CL11843.Contig2_All	0.20016	0.103161	0.10472	0.0383845	0.0570284	0.0498234	0.114125	0.0482678	0.0405061	0.0696755	0.094663	0.0794846
CL11843.Contig5_All	0.0171798	0.0199441	0.0161792	0.0677772	0.083966	0.0417284	0.0206572	0.304584	0.273124	0.0784443	0.0309457	0.0454696
CL11856.Contig1_All	0.0474853	0.153379	0.650355	0.0165471	0.0132146	0.0160079	0.0208473	0.0124387	0.0149244	0.0150474	0.0155426	0.0242103
CL11856.Contig2_All	0.00660795	0.0491109	0.917098	0.00309457	0.00250177	0.00276772	0.00325657	0.00233767	0.00286321	0.00284053	0.00257421	0.00494666
CL11859.Contig1_All	0.0199662	0.0197882	0.0166331	0.069762	0.0900511	0.0585992	0.0259921	0.337962	0.202683	0.0761779	0.041129	0.0412562
CL11859.Contig2_All	0.0226942	0.0395458	0.0296627	0.0992697	0.0768902	0.0397925	0.0229004	0.131671	0.33496	0.0853133	0.0293217	0.0879783
CL1187.Contig2_All	0.00236645	0.0253806	0.961273	0.00126394	0.00102359	0.00109132	0.00122439	0.000954881	0.00118369	0.00115788	0.000991512	0.0020885
CL11871.Contig2_All	0.0406956	0.169854	0.0940506	0.029707	0.0691112	0.0254738	0.0298755	0.0486648	0.0391457	0.0958943	0.0328072	0.324721
CL11883.Contig1_All	0.0593284	0.0350289	0.0353854	0.375231	0.0272206	0.151063	0.063713	0.0400515	0.0976127	0.0304042	0.0557358	0.0292264
CL11885.Contig1_All	0.017506	0.0196895	0.0161083	0.193596	0.0304224	0.0364162	0.0195042	0.0631456	0.50826	0.0385326	0.0261004	0.0307191
CL11885.Contig2_All	0.0175771	0.02024	0.0169463	0.370757	0.0247387	0.0379458	0.0187623	0.0457851	0.367781	0.0296328	0.0230396	0.0267943
CL11888.Contig1_All	0.0329628	0.526438	0.189017	0.0202842	0.0249006	0.0163077	0.0197716	0.0212774	0.0225081	0.0320961	0.0186952	0.0757413
CL11890.Contig1_All	0.0576811	0.225598	0.210218	0.0955066	0.0406274	0.0516342	0.0390653	0.0445815	0.0795156	0.0451121	0.0349319	0.0755288
CL11890.Contig2_All	0.351585	0.0503541	0.0619817	0.0642604	0.0243301	0.0881707	0.160406	0.0286751	0.0408824	0.0277492	0.0722704	0.0293355
CL11890.Contig3_All	0.035379	0.402946	0.266346	0.0239338	0.0334546	0.0218586	0.0226243	0.0265687	0.0271168	0.0355138	0.0209299	0.0833284
CL11892.Contig1_All	0.0555919	0.323703	0.391671	0.0210588	0.022223	0.0195509	0.0272768	0.0196246	0.0211355	0.0270379	0.022676	0.0484507
CL11892.Contig2_All	0.050518	0.0245581	0.0219413	0.0384587	0.0671318	0.0611133	0.0964263	0.0856218	0.0486453	0.0853655	0.379009	0.0412111
CL11894.Contig1_All	0.00495077	0.0395661	0.93459	0.00236424	0.00193706	0.0021142	0.00246736	0.00180277	0.0022006	0.00219324	0.00196079	0.00385252
CL11903.Contig3_All	0.0150172	0.0281684	0.019439	0.017698	0.159251	0.015208	0.0145507	0.0708367	0.0310444	0.314063	0.0201185	0.294605
CL11923.Contig1_All	0.0414939	0.0260407	0.0258604	0.234072	0.0296436	0.331867	0.0534821	0.0459107	0.102875	0.029543	0.0530993	0.0261117
CL11927.Contig1_All	0.00967798	0.00935738	0.00845465	0.819453	0.00880583	0.0236149	0.010159	0.0145138	0.0652388	0.0100274	0.0110487	0.00964909
CL11938.Contig2_All	0.109154	0.0170976	0.0179331	0.0195748	0.0191343	0.0460403	0.517386	0.0206728	0.018307	0.0210156	0.176833	0.016851
CL11939.Contig1_All	0.0122452	0.0125199	0.0111492	0.720736	0.0131709	0.0322505	0.0130834	0.0224366	0.11915	0.0146518	0.0147201	0.0138862
CL11942.Contig1_All	0.0505311	0.0308066	0.0281499	0.0448269	0.137546	0.0991923	0.0846491	0.139902	0.0615647	0.102214	0.16632	0.0542968
CL11945.Contig1_All	0.364629	0.0552527	0.0727233	0.0383341	0.0299254	0.0756002	0.163649	0.0300441	0.0323362	0.0308293	0.0732104	0.0334661
CL11954.Contig2_All	0.0460718	0.229534	0.169502	0.0770673	0.0547617	0.0472978	0.034089	0.0549413	0.0843595	0.0567283	0.0330322	0.112616
CL11961.Contig1_All	0.0111827	0.0127913	0.00996839	0.0143579	0.291654	0.0147416	0.0132326	0.137451	0.0269643	0.395513	0.0224589	0.0496838
CL11966.Contig2_All	0.0228708	0.045951	0.0301068	0.0308843	0.0939944	0.0213491	0.021232	0.0813442	0.0533345	0.253833	0.0289162	0.316183
CL11973.Contig1_All	0.0447698	0.0278233	0.0258361	0.421046	0.0281439	0.0991599	0.0547906	0.0466698	0.126289	0.0345028	0.0619576	0.0290114
CL11977.Contig1_All	0.0250904	0.0212587	0.0182529	0.085245	0.0825881	0.0822009	0.0354284	0.274001	0.196812	0.0776528	0.060926	0.0405442
CL1198.Contig3_All	0.0353665	0.00956756	0.00923099	0.0165758	0.0142762	0.0327273	0.127666	0.0182937	0.0160614	0.0173093	0.691402	0.0115232
CL11989.Contig1_All	0.0523285	0.0275364	0.0278565	0.23574	0.0275291	0.312868	0.0684903	0.0415531	0.0889932	0.0289208	0.0624552	0.0257282
CL11989.Contig3_All	0.0361516	0.0233173	0.0213078	0.164934	0.0481464	0.206945	0.0568111	0.0994526	0.171943	0.049527	0.0886995	0.0327654
CL11989.Contig4_All	0.0307687	0.0286506	0.0270032	0.421958	0.0308674	0.117308	0.0337792	0.0490034	0.164497	0.0308799	0.0355759	0.0297089
CL11989.Contig5_All	0.0329961	0.0483101	0.0410681	0.128776	0.0873043	0.0829879	0.0343854	0.125304	0.234747	0.0702694	0.0403215	0.0735301
CL11991.Contig2_All	0.04605	0.0203185	0.0196133	0.0622429	0.0415528	0.328395	0.104378	0.0642829	0.0615633	0.0399057	0.18533	0.0263676
CL11997.Contig2_All	0.0386717	0.183536	0.641938	0.0139979	0.0126536	0.0133913	0.0177836	0.0115477	0.0132401	0.0146341	0.0138419	0.0247637
CL12.Contig1_All	0.0402556	0.0228423	0.021955	0.249885	0.0301656	0.283916	0.0593631	0.0511793	0.114473	0.0319523	0.0686345	0.0253787
CL120.Contig7_All	0.0167025	0.0173098	0.0151463	0.459794	0.022856	0.0491791	0.0187114	0.0422532	0.288997	0.0246807	0.0224747	0.0218952
CL12000.Contig1_All	0.763097	0.015189	0.0183302	0.0128307	0.00818075	0.0206884	0.0932182	0.00887096	0.0101391	0.00946359	0.030358	0.0096342
CL12003.Contig1_All	0.0375662	0.246357	0.133945	0.0318432	0.0664737	0.0277487	0.0273796	0.0466614	0.0413674	0.0708866	0.0283027	0.241468
CL12006.Contig1_All	0.0339746	0.0260784	0.0216635	0.0604578	0.0993413	0.0565497	0.0489554	0.226502	0.10555	0.155796	0.108961	0.0561706
CL12007.Contig1_All	0.450175	0.02622	0.0310386	0.0313683	0.0160381	0.0582199	0.24326	0.0184297	0.0226998	0.0181103	0.0666967	0.0177437
CL1201.Contig2_All	0.00263171	0.0253687	0.960209	0.00135799	0.00109337	0.00118175	0.00134266	0.00102185	0.00126519	0.00123881	0.00107949	0.00220995
CL12011.Contig1_All	0.0145893	0.0171622	0.0143456	0.225617	0.0250743	0.0353578	0.0159719	0.049094	0.529681	0.0282744	0.0200938	0.0247385
CL12012.Contig1_All	0.0451862	0.0329267	0.0271379	0.0443018	0.111709	0.0478433	0.0617606	0.13917	0.0655713	0.211829	0.139179	0.0733855
CL12031.Contig1_All	0.0361139	0.237045	0.131414	0.0459952	0.0666332	0.0332288	0.0273612	0.0549179	0.0608311	0.0691177	0.0283613	0.208981
CL12031.Contig3_All	0.00427838	0.00589411	0.00452486	0.00560019	0.793328	0.00577191	0.00472852	0.0457888	0.0105997	0.085262	0.00709837	0.0271247
CL12032.Contig2_All	0.198287	0.112887	0.165885	0.0850174	0.0324539	0.0836611	0.091354	0.0363844	0.0555405	0.0361128	0.0571432	0.0452732
CL12039.Contig1_All	0.0149815	0.0196299	0.0145065	0.0241682	0.111417	0.0182168	0.0165212	0.139668	0.0491239	0.482166	0.02669	0.0829112
CL12043.Contig1_All	0.0760539	0.0170136	0.0173553	0.039909	0.0201816	0.117876	0.367725	0.0270477	0.0309031	0.022649	0.245993	0.0172926
CL12063.Contig1_All	0.0131998	0.0155978	0.0125993	0.0970573	0.0330455	0.029334	0.0150505	0.0796852	0.61521	0.0394489	0.0210394	0.028732
CL12068.Contig1_All	0.0018127	0.019172	0.970906	0.000917124	0.000755082	0.000797677	0.000921218	0.000702379	0.000860976	0.000861744	0.000743756	0.00154921
CL12074.Contig2_All	0.0698126	0.0590116	0.060896	0.082619	0.0817153	0.198331	0.0772137	0.0854311	0.0875705	0.0617001	0.0738274	0.0618719
CL12075.Contig2_All	0.117813	0.221816	0.355109	0.0303683	0.0268075	0.0296709	0.0470499	0.0250626	0.0282121	0.0326423	0.0352989	0.0501498
CL12075.Contig3_All	0.071346	0.297498	0.254461	0.0283718	0.0406218	0.0282909	0.0397106	0.0327081	0.0309107	0.0488185	0.03534	0.0919232
CL12076.Contig1_All	0.0861678	0.0489601	0.041546	0.0489677	0.0763589	0.0532387	0.104625	0.0830042	0.0590732	0.130097	0.189792	0.0781703
CL1208.Contig2_All	0.523599	0.029378	0.0362973	0.0303808	0.0161819	0.054797	0.175856	0.0181166	0.0222562	0.0180187	0.0567044	0.0184141
CL1209.Contig2_All	0.0330913	0.435372	0.144195	0.028076	0.0365297	0.0203089	0.0220564	0.0312177	0.033538	0.0484907	0.0222804	0.144844
CL12103.Contig1_All	0.070953	0.0146145	0.0149447	0.030904	0.0171731	0.0863606	0.440394	0.0224623	0.0246719	0.0193778	0.243343	0.0148016
CL12103.Contig2_All	0.275328	0.113453	0.157181	0.0630765	0.0288755	0.0580472	0.0920801	0.0318272	0.0449372	0.0347724	0.0569513	0.0434712
CL1211.Contig8_All	0.0469198	0.181389	0.127805	0.0354298	0.0913339	0.0357307	0.03546	0.0581247	0.0461339	0.0855281	0.0366359	0.219509
CL12129.Contig1_All	0.147921	0.115437	0.0974731	0.062178	0.0522167	0.0504993	0.0938495	0.0557342	0.0610743	0.0807248	0.0923949	0.0904975
CL12130.Contig1_All	0.0531871	0.0342593	0.0303726	0.25339	0.0412919	0.0925989	0.0681854	0.0723198	0.163552	0.0556128	0.0935195	0.041711
CL12144.Contig1_All	0.0490533	0.174467	0.102714	0.0870937	0.057139	0.0399335	0.0371539	0.0647648	0.103168	0.0846362	0.0402746	0.159601
CL12144.Contig2_All	0.011182	0.365566	0.558617	0.0066779	0.0063625	0.00561599	0.00622352	0.00569599	0.00671509	0.00728449	0.00534659	0.014713
CL12155.Contig2_All	0.0403876	0.0155375	0.0143279	0.0258097	0.0319837	0.0451879	0.0951553	0.0413624	0.029109	0.0398665	0.598791	0.0224817
CL12161.Contig1_All	0.0561773	0.0177902	0.0184366	0.048846	0.0232292	0.468662	0.142238	0.031438	0.0373701	0.0230544	0.114533	0.0182252
CL12162.Contig1_All	0.0435823	0.096444	0.0704989	0.183907	0.0520245	0.0509413	0.0365253	0.0704929	0.191981	0.0681604	0.0397884	0.0956543
CL12167.Contig1_All	0.00629831	0.00864609	0.00657582	0.00908928	0.600352	0.0087129	0.00702014	0.0935264	0.0182431	0.189541	0.0107853	0.0412104
CL12185.Contig3_All	0.00247132	0.0379883	0.947441	0.0013631	0.00113859	0.00115296	0.00129844	0.00105532	0.00129803	0.00130268	0.00107009	0.00242012
CL12186.Contig1_All	0.0515343	0.0264917	0.0239658	0.0391703	0.0903161	0.0743094	0.0976458	0.103914	0.0511996	0.093721	0.302117	0.0456155
CL12186.Contig2_All	0.0220975	0.0350638	0.0264202	0.118672	0.0565201	0.0367645	0.0224313	0.104271	0.405241	0.0736739	0.0291778	0.0696672
CL12201.Contig1_All	0.0635306	0.0379937	0.0322795	0.0441877	0.0916777	0.0529672	0.0892437	0.10121	0.0579518	0.152038	0.206113	0.0708067
CL12201.Contig2_All	0.106302	0.249893	0.20975	0.0372286	0.0411233	0.0336502	0.0539715	0.0371253	0.0382169	0.0555795	0.0473764	0.0897843
CL12207.Contig1_All	0.0205539	0.0513658	0.0329919	0.0385053	0.101267	0.0233979	0.018902	0.093566	0.0762568	0.155128	0.024222	0.363843
CL12207.Contig3_All	0.0428503	0.203005	0.114649	0.0829852	0.0561262	0.0388038	0.0324266	0.0611271	0.100631	0.0737019	0.034246	0.159449
CL12214.Contig1_All	0.0344834	0.0546582	0.0452861	0.339034	0.0375061	0.0544488	0.0310364	0.0554301	0.217615	0.0443953	0.0331736	0.0529329
CL12214.Contig2_All	0.0171785	0.0514994	0.0314031	0.0270646	0.0766486	0.0178488	0.0151191	0.0599383	0.0480414	0.107845	0.0186643	0.528749
CL12215.Contig1_All	0.442394	0.0633836	0.0717905	0.0386964	0.0253264	0.0424946	0.118902	0.0271972	0.0318497	0.0325013	0.0697367	0.0357281
CL12215.Contig2_All	0.0924488	0.0270546	0.0253782	0.0352629	0.035687	0.0510682	0.183001	0.0423564	0.0358757	0.0484209	0.39055	0.0328961
CL12228.Contig1_All	0.0247146	0.0204174	0.0175295	0.0386917	0.179202	0.0577131	0.0358233	0.328626	0.0699584	0.113792	0.0677473	0.0457846
CL12228.Contig2_All	0.00897727	0.010665	0.00840323	0.0220933	0.0949393	0.0171328	0.0108002	0.623368	0.0624081	0.0912932	0.017437	0.0324822
CL12229.Contig1_All	0.100442	0.058043	0.0634937	0.0636638	0.0703304	0.188816	0.115327	0.068812	0.0637612	0.0567677	0.0951857	0.0553574
CL12251.Contig1_All	0.0111799	0.467909	0.457314	0.00692271	0.0060358	0.00549708	0.00614685	0.00556379	0.00682056	0.00711963	0.00528635	0.014205
CL12251.Contig11_All	0.0595816	0.383568	0.243876	0.0286191	0.0296302	0.0233698	0.0320828	0.0268998	0.0295626	0.0394649	0.028814	0.0745305
CL12251.Contig12_All	0.0584874	0.283068	0.443801	0.0207373	0.0202281	0.0193309	0.0272855	0.0182516	0.020215	0.0244586	0.0219999	0.0421363
CL12251.Contig2_All	0.0218491	0.645388	0.151023	0.01596	0.0175221	0.011891	0.0133984	0.0154872	0.0175797	0.0223803	0.0127197	0.0548009
CL12251.Contig3_All	0.0119437	0.512307	0.408012	0.00697736	0.00654249	0.00570686	0.00654981	0.00591516	0.00700058	0.00773508	0.0056574	0.0156524
CL12251.Contig4_All	0.487056	0.0707722	0.101275	0.0306202	0.0227105	0.040066	0.0922075	0.0226958	0.0257062	0.0261742	0.0491694	0.0315468
CL12251.Contig5_All	0.151807	0.119987	0.163373	0.109851	0.0345359	0.0882736	0.0819306	0.0398821	0.0667051	0.0386596	0.0559014	0.0490947
CL12251.Contig6_All	0.105545	0.185359	0.422456	0.0379405	0.0224321	0.0335843	0.0433628	0.0228333	0.0306582	0.0261798	0.0308171	0.0388329
CL12251.Contig7_All	0.0666446	0.117133	0.11304	0.212844	0.0408705	0.0749995	0.0494297	0.0513281	0.119906	0.0465509	0.0442091	0.0630441
CL12251.Contig8_All	0.0697459	0.146588	0.157703	0.137086	0.0458479	0.0804091	0.0504036	0.0525278	0.0995734	0.0475984	0.0435645	0.068953
CL12251.Contig9_All	0.0139253	0.65838	0.243885	0.00821053	0.00813765	0.00663463	0.00776228	0.00728218	0.0084302	0.00984941	0.00684929	0.0206529
CL12268.Contig2_All	0.0767389	0.0232658	0.023802	0.0395199	0.0373929	0.176402	0.237462	0.0442594	0.0380689	0.0355306	0.241262	0.0262954
CL1227.Contig8_All	0.0249973	0.0249851	0.0216352	0.119416	0.0725539	0.0923699	0.0314868	0.169857	0.294853	0.061048	0.0439453	0.0428517
CL1230.Contig13_All	0.0398802	0.456737	0.269798	0.0285531	0.0204494	0.0193201	0.0222491	0.0202859	0.0271108	0.0263161	0.0196803	0.0496202
CL12307.Contig1_All	0.0305671	0.204076	0.0928617	0.0306228	0.056772	0.0225307	0.0226758	0.0439011	0.0414105	0.0748146	0.0246218	0.355146
CL12326.Contig1_All	0.0313328	0.023123	0.0204036	0.146489	0.0578494	0.124304	0.046307	0.142407	0.232602	0.0610544	0.0772774	0.0368499
CL12329.Contig1_All	0.0224328	0.0392139	0.0272803	0.0484346	0.10982	0.0275567	0.0224728	0.148337	0.109229	0.23988	0.0317511	0.173592
CL1233.Contig1_All	0.393747	0.065489	0.0826366	0.0578016	0.0244882	0.0623858	0.120927	0.0279814	0.0391831	0.0292291	0.0632446	0.0328856
CL1233.Contig2_All	0.0282308	0.574134	0.218699	0.0188272	0.0164726	0.013618	0.0160324	0.0155178	0.019059	0.0212487	0.0145028	0.0436573
CL12345.Contig1_All	0.0868645	0.0865244	0.09273	0.240561	0.0361519	0.0998144	0.0645996	0.046552	0.103676	0.0408714	0.0525148	0.0491399
CL12347.Contig2_All	0.0647135	0.0184047	0.0180096	0.0239199	0.0310217	0.0547078	0.199807	0.034138	0.0251957	0.0339505	0.473281	0.0228503
CL12356.Contig1_All	0.00242594	0.0355321	0.950134	0.00131839	0.00113323	0.00113622	0.00127895	0.00104129	0.00126444	0.00128642	0.00105372	0.00239569
CL12357.Contig1_All	0.037415	0.0451097	0.0331918	0.0372242	0.1059	0.0310414	0.0382169	0.099845	0.0570488	0.312156	0.0594715	0.143379
CL12358.Contig2_All	0.0478255	0.0279458	0.0251599	0.192529	0.0450371	0.127386	0.0739325	0.0861496	0.159032	0.0562197	0.121435	0.037348
CL12361.Contig1_All	0.0411575	0.0246114	0.023799	0.44169	0.0246393	0.143983	0.0512847	0.0395723	0.104918	0.0276948	0.0524634	0.0241863
CL12375.Contig2_All	0.0445407	0.0575747	0.0511272	0.0546727	0.193503	0.0795048	0.0473712	0.131996	0.0808217	0.101482	0.0557871	0.101619
CL12389.Contig1_All	0.0289117	0.051151	0.0385627	0.180865	0.0508704	0.0440579	0.0272949	0.0803487	0.325622	0.064753	0.0325514	0.0750119
CL12413.Contig2_All	0.0214917	0.0340351	0.0238193	0.0233305	0.112848	0.0194091	0.021066	0.0784341	0.0387164	0.39856	0.0306289	0.197661
CL12425.Contig1_All	0.0226192	0.024192	0.0186827	0.0395473	0.114138	0.0301143	0.0270738	0.215497	0.0797724	0.30644	0.048188	0.0737352
CL12432.Contig1_All	0.329217	0.0742981	0.106208	0.0438441	0.0323753	0.0761052	0.130619	0.0323069	0.0364026	0.0334401	0.066384	0.0387994
CL12441.Contig1_All	0.0379604	0.329001	0.373683	0.0240753	0.0287327	0.0229285	0.0233062	0.0238794	0.0257349	0.0296717	0.0204737	0.0605537
CL12449.Contig2_All	0.0278429	0.0297352	0.0255763	0.0453677	0.246324	0.0651898	0.0343588	0.226891	0.0813235	0.102983	0.0489568	0.0654513
CL12451.Contig1_All	0.0535426	0.0411968	0.03756	0.401425	0.0306084	0.0746641	0.0528979	0.0469226	0.129481	0.0393087	0.0547756	0.0376168
CL12458.Contig1_All	0.083329	0.215784	0.176325	0.0930413	0.0388898	0.0472123	0.0507033	0.0444361	0.0743035	0.0519102	0.045477	0.0785886
CL12467.Contig2_All	0.10044	0.021034	0.0218466	0.0256229	0.0275501	0.0698677	0.392141	0.0295966	0.0247996	0.0285987	0.236364	0.0221389
CL12467.Contig4_All	0.332686	0.0627042	0.0828364	0.0394636	0.0337571	0.0760772	0.156699	0.0329747	0.0343726	0.0344289	0.0760724	0.037928
CL12477.Contig1_All	0.0241943	0.0327854	0.023975	0.0229428	0.133459	0.0214155	0.0246397	0.0825234	0.0367286	0.410207	0.0372464	0.149883
CL12477.Contig2_All	0.0465312	0.339005	0.170719	0.0280113	0.0470255	0.0245978	0.0300551	0.0362224	0.03333	0.0595872	0.029781	0.155134
CL12500.Contig2_All	0.409121	0.091576	0.132453	0.0338017	0.0259911	0.041446	0.0904754	0.0256644	0.028915	0.0304646	0.0521708	0.0379211
CL12500.Contig3_All	0.343258	0.0727808	0.089908	0.0674632	0.0267634	0.0669851	0.121154	0.0309645	0.0446881	0.0323116	0.0672293	0.0364941
CL12524.Contig1_All	0.145584	0.041638	0.0414535	0.111521	0.0328233	0.104767	0.183284	0.0451227	0.0688392	0.042044	0.146589	0.0363346
CL12535.Contig2_All	0.0506019	0.240344	0.187524	0.090256	0.0442543	0.0471962	0.0355842	0.0478453	0.0840918	0.0494857	0.0333165	0.0894999
CL12542.Contig1_All	0.0219244	0.036937	0.0270984	0.0783059	0.0923885	0.0352542	0.0225219	0.169469	0.262322	0.119218	0.0304635	0.104097
CL12547.Contig1_All	0.02465	0.0712033	0.0459913	0.0481864	0.108931	0.029943	0.0221049	0.0957937	0.0911136	0.118483	0.0267192	0.31688
CL12547.Contig2_All	0.124905	0.206437	0.343761	0.0414078	0.0253678	0.0349802	0.0498307	0.0259286	0.0341721	0.031087	0.0362944	0.0458283
CL12570.Contig1_All	0.0694635	0.00990813	0.010683	0.0143397	0.0102369	0.0427711	0.71202	0.0118742	0.0120533	0.0109636	0.0865905	0.0090961
CL12579.Contig2_All	0.678989	0.0175263	0.0203222	0.015313	0.0103347	0.0246336	0.141413	0.0112327	0.0124236	0.0121688	0.0436796	0.0119632
CL1258.Contig1_All	0.021625	0.295037	0.585462	0.0107195	0.00899997	0.00883805	0.0108874	0.00841588	0.0102192	0.0108559	0.00901761	0.0199225
CL12584.Contig1_All	0.0178913	0.0245063	0.0197798	0.0234927	0.482167	0.0278691	0.0196966	0.127453	0.0418215	0.111084	0.0271136	0.0771246
CL12594.Contig4_All	0.118315	0.0601916	0.0625713	0.222923	0.0331144	0.112435	0.0977103	0.0448658	0.0913116	0.04002	0.0752031	0.0413395
CL12595.Contig1_All	0.0650486	0.0371835	0.0318536	0.0764961	0.0649345	0.068545	0.0945445	0.100153	0.0905925	0.10554	0.206737	0.0583711
CL12598.Contig1_All	0.112659	0.229011	0.34592	0.0295002	0.0284216	0.0295368	0.046884	0.0259239	0.0281579	0.0344205	0.0358318	0.0537335
CL12598.Contig2_All	0.0823684	0.0447024	0.039133	0.0393894	0.0918823	0.0537769	0.108716	0.0832341	0.0490506	0.129819	0.202944	0.074984
CL1260.Contig1_All	0.0090988	0.0115499	0.00896998	0.0198046	0.149181	0.0160286	0.0106471	0.541514	0.0516282	0.124565	0.0168165	0.0401955
CL12615.Contig1_All	0.0104209	0.0162405	0.0121888	0.012804	0.558954	0.0129166	0.0109193	0.07513	0.0232627	0.163594	0.015495	0.0880746
CL12615.Contig2_All	0.0370628	0.250204	0.122699	0.057557	0.0554362	0.0323769	0.0276421	0.0538227	0.0735722	0.0691631	0.0290359	0.191428
CL12628.Contig1_All	0.0232116	0.0269641	0.0209208	0.0755054	0.0847107	0.0386971	0.0270154	0.23088	0.221235	0.14036	0.0429828	0.0675168
CL12628.Contig2_All	0.0157728	0.0164067	0.0142704	0.473381	0.0214536	0.0441775	0.017613	0.0399393	0.291141	0.0236508	0.0213035	0.0208894
CL12630.Contig2_All	0.0159044	0.109246	0.802412	0.00866285	0.00670139	0.00770368	0.00829273	0.00630641	0.00794784	0.00737723	0.00659469	0.0128507
CL12634.Contig2_All	0.0359326	0.0258122	0.0245501	0.138013	0.0467587	0.336154	0.0500215	0.0781907	0.130758	0.0410293	0.0603728	0.032407
CL12674.Contig1_All	0.103544	0.0255512	0.0274234	0.040311	0.0315503	0.186826	0.298325	0.0363779	0.0354365	0.0304335	0.159199	0.0250227
CL12681.Contig1_All	0.0117267	0.0124217	0.0100122	0.016473	0.414086	0.0187462	0.0146616	0.235123	0.0318581	0.169482	0.0252767	0.0401322
CL12693.Contig1_All	0.265842	0.127657	0.193696	0.0528071	0.0280292	0.0509031	0.0825925	0.0298125	0.0399842	0.0335249	0.0516716	0.0434803
CL12705.Contig4_All	0.0292935	0.0449437	0.0374578	0.161269	0.065309	0.0683143	0.0297312	0.100517	0.303985	0.059822	0.0346164	0.0647411
CL12711.Contig1_All	0.0197431	0.0266797	0.0199699	0.0522833	0.107739	0.0299393	0.0218967	0.254821	0.146389	0.200078	0.0336827	0.0867779
CL12714.Contig1_All	0.0380435	0.0867722	0.0682766	0.0782467	0.120524	0.0603659	0.0349812	0.112447	0.12554	0.0919271	0.0390869	0.143789
CL12736.Contig1_All	0.0436535	0.0608908	0.0539473	0.380683	0.0338121	0.0630364	0.037384	0.0478903	0.153976	0.040015	0.0370088	0.0477026
CL12737.Contig1_All	0.0115143	0.218956	0.713285	0.00589095	0.00537539	0.00503835	0.00599845	0.00488663	0.0057644	0.00629701	0.00501335	0.0119798
CL12742.Contig1_All	0.0394034	0.186019	0.122087	0.0544077	0.0811764	0.040985	0.0310591	0.0667443	0.0735299	0.076439	0.0323377	0.195811
CL12749.Contig1_All	0.0376836	0.0230169	0.0214811	0.313992	0.0322585	0.178786	0.0544381	0.0584476	0.147328	0.0357847	0.0695076	0.027276
CL12749.Contig2_All	0.0464806	0.0166336	0.0175665	0.0462566	0.0200448	0.601766	0.0883835	0.0265914	0.0338451	0.0192517	0.0670165	0.0161639
CL12750.Contig1_All	0.0140722	0.0464561	0.0277372	0.0189704	0.0615245	0.0137428	0.0120885	0.0418048	0.0315295	0.0788042	0.0145971	0.638673
CL12758.Contig2_All	0.0344617	0.358542	0.447942	0.0190941	0.0139898	0.0144937	0.0175139	0.0136202	0.0175938	0.0172709	0.0145775	0.0309003
CL12775.Contig2_All	0.0133455	0.0141736	0.0116649	0.0227304	0.291094	0.0267904	0.0168975	0.384898	0.0469793	0.104089	0.0276637	0.0396732
CL12778.Contig1_All	0.0179949	0.0243167	0.0195382	0.0204033	0.506997	0.0247887	0.0196139	0.103056	0.0346226	0.120656	0.0271949	0.080817
CL12786.Contig2_All	0.0276248	0.0336717	0.0275715	0.355704	0.032925	0.0457197	0.0276714	0.0561197	0.275457	0.0429785	0.0330858	0.0414707
CL12798.Contig1_All	0.0102457	0.0138944	0.0106212	0.0204874	0.230806	0.0167383	0.0116523	0.382585	0.0504475	0.179385	0.0179852	0.0551519
CL12802.Contig1_All	0.0515272	0.0528679	0.0503941	0.0893736	0.104178	0.160477	0.0583648	0.11524	0.113155	0.0717637	0.0640631	0.0685957
CL12802.Contig2_All	0.048737	0.0477281	0.0453453	0.0965281	0.0959076	0.17785	0.0569367	0.115561	0.121584	0.0678413	0.063609	0.0623719
CL12803.Contig2_All	0.011663	0.438844	0.484826	0.00703205	0.00611807	0.00560905	0.0063497	0.0056456	0.00690548	0.00724214	0.00544003	0.0143256
CL12805.Contig1_All	0.475355	0.0656958	0.0823918	0.028783	0.0256976	0.0385733	0.107334	0.0249399	0.0258165	0.0304315	0.0599005	0.0350813
CL12805.Contig2_All	0.258752	0.0167562	0.0184209	0.0182164	0.0130848	0.0348507	0.497148	0.0145704	0.0152182	0.0151906	0.0842238	0.0135677
CL12826.Contig1_All	0.0110873	0.0113241	0.00929463	0.0277874	0.0881322	0.0256705	0.0143701	0.616089	0.0725121	0.0709404	0.0243207	0.0284715
CL12826.Contig2_All	0.0158453	0.0169484	0.0140615	0.0231392	0.418956	0.0298212	0.0197658	0.230216	0.0436559	0.10934	0.0312655	0.0469851
CL12826.Contig3_All	0.0132611	0.0139805	0.011489	0.0208766	0.356637	0.0251385	0.0167883	0.319487	0.0416353	0.11277	0.0277746	0.0401617
CL12829.Contig1_All	0.0156822	0.017196	0.0140757	0.0928373	0.0467305	0.0387371	0.0188438	0.134531	0.507863	0.0522315	0.0277701	0.0335022
CL12834.Contig1_All	0.025134	0.0343171	0.0271019	0.229549	0.0390802	0.0417214	0.025306	0.0690845	0.376162	0.0516226	0.0314513	0.0494696
CL12834.Contig2_All	0.032734	0.0224713	0.0203784	0.276053	0.0379231	0.143141	0.0467546	0.076315	0.206339	0.0418366	0.0662256	0.0298293
CL12842.Contig1_All	0.0164713	0.021733	0.0169363	0.0567543	0.0991278	0.0326913	0.018792	0.326118	0.219778	0.104696	0.0277899	0.0591115
CL12844.Contig1_All	0.0192785	0.0178462	0.0150394	0.0557448	0.0950022	0.0542204	0.0261863	0.412012	0.140372	0.0812128	0.044716	0.0383692
CL1286.Contig2_All	0.0823309	0.195946	0.327495	0.0661143	0.0304547	0.0507582	0.0456672	0.0323308	0.0500636	0.0333851	0.0350461	0.0504081
CL1286.Contig3_All	0.090721	0.188908	0.332431	0.064001	0.029448	0.0505405	0.0479443	0.0313022	0.0478598	0.0325956	0.0358846	0.0483637
CL1286.Contig5_All	0.0665208	0.0894223	0.0864995	0.0571258	0.128481	0.0876761	0.0623197	0.0928908	0.071506	0.0873076	0.0631542	0.107096
CL12873.Contig2_All	0.00234157	0.0353808	0.950751	0.00128729	0.00109187	0.00109927	0.00123468	0.00100722	0.00123097	0.00124302	0.00101793	0.00231463
CL12874.Contig1_All	0.542485	0.020332	0.0234941	0.0217816	0.0126059	0.0371133	0.224481	0.0142564	0.016661	0.0146738	0.0579577	0.0141589
CL1288.Contig1_All	0.0182797	0.0202253	0.0175901	0.640988	0.0177846	0.0355932	0.0182793	0.029096	0.139395	0.0212795	0.0202505	0.0212387
CL12880.Contig1_All	0.00225559	0.0303644	0.956856	0.00116845	0.000989269	0.00100534	0.001162	0.000914281	0.0011117	0.00113598	0.000950461	0.00208672
CL12901.Contig1_All	0.0569521	0.0174873	0.0174305	0.0402262	0.0282854	0.175704	0.20612	0.0382664	0.0365457	0.0291126	0.333498	0.0203724
CL12913.Contig1_All	0.0565408	0.170102	0.57278	0.0212851	0.0189154	0.0224316	0.0271644	0.0172037	0.0198168	0.0203585	0.0204433	0.0329578
CL12919.Contig1_All	0.0349815	0.0357088	0.0274079	0.0345622	0.116762	0.0317701	0.0391725	0.112571	0.0538777	0.339162	0.067594	0.10643
CL12923.Contig1_All	0.0610697	0.0187037	0.0189438	0.0489354	0.0271951	0.295281	0.195841	0.0373934	0.0404848	0.0277256	0.207917	0.0205097
CL12927.Contig1_All	0.0306219	0.0225556	0.0192476	0.0604866	0.100197	0.0696585	0.0471414	0.274208	0.108732	0.115571	0.105578	0.0460015
CL12927.Contig2_All	0.0274053	0.0751591	0.0452994	0.0428459	0.0768564	0.0252992	0.0236589	0.0745762	0.0709418	0.144195	0.0295435	0.36422
CL12940.Contig2_All	0.0472118	0.236207	0.531404	0.0245599	0.0154709	0.0190935	0.0226647	0.0155147	0.0210415	0.0185014	0.0178132	0.0305171
CL12945.Contig13_All	0.0174522	0.0167381	0.0142313	0.205633	0.0306049	0.0485409	0.0212683	0.0692835	0.485506	0.0353515	0.029647	0.0257433
CL12945.Contig7_All	0.0166215	0.0163133	0.0138174	0.14725	0.0350677	0.0487971	0.0205261	0.0861855	0.520768	0.0385146	0.0292995	0.026839
CL12958.Contig3_All	0.00939881	0.0108551	0.00875569	0.0144	0.543535	0.0163138	0.0113682	0.203276	0.028886	0.100126	0.0180646	0.0350211
CL12969.Contig2_All	0.0263548	0.0515096	0.0378723	0.114549	0.0733287	0.0425523	0.0253952	0.111664	0.299357	0.083986	0.0311736	0.102258
CL12978.Contig1_All	0.0258969	0.435149	0.385202	0.0198773	0.0136478	0.0138863	0.0145654	0.0134308	0.0184528	0.016348	0.0125439	0.0309992
CL12979.Contig3_All	0.0056354	0.00671649	0.00536019	0.00742336	0.765227	0.00851277	0.00663207	0.073028	0.013932	0.0732831	0.0104089	0.0238407
CL13002.Contig1_All	0.00271968	0.0424141	0.941376	0.00149453	0.0012835	0.00128009	0.0014383	0.00117998	0.00143514	0.00145993	0.00118831	0.00273079
CL13017.Contig1_All	0.576036	0.0513022	0.0650378	0.027217	0.0185818	0.0333558	0.0910525	0.0193265	0.0223471	0.0225221	0.0474732	0.0257481
CL13022.Contig5_All	0.527438	0.0402432	0.04495	0.0279188	0.0203317	0.0357481	0.136794	0.0216448	0.0236692	0.0255814	0.0694622	0.0262178
CL13023.Contig1_All	0.0523124	0.047967	0.0412257	0.0338712	0.211771	0.049806	0.0593863	0.105349	0.0474735	0.160963	0.084307	0.105568
CL13026.Contig1_All	0.0282568	0.0148363	0.0150044	0.0524864	0.0219967	0.668366	0.0445297	0.0313495	0.0420133	0.0197321	0.0452621	0.0161664
CL13028.Contig3_All	0.133466	0.15474	0.28394	0.0449933	0.0387934	0.0587143	0.0676207	0.0358449	0.0406359	0.0389433	0.0471137	0.0551952
CL1303.Contig1_All	0.0134743	0.0134859	0.0111298	0.0225754	0.236918	0.0268465	0.017579	0.434307	0.0461829	0.110082	0.0303863	0.0370323
CL13035.Contig1_All	0.0250277	0.0229812	0.0190242	0.0250867	0.312709	0.0333887	0.0322299	0.156253	0.0411199	0.209947	0.0577566	0.0644767
CL13044.Contig1_All	0.00226341	0.0335091	0.953159	0.0012265	0.00105134	0.00105455	0.00119061	0.000967063	0.00117532	0.00119618	0.000980785	0.00222646
CL13057.Contig1_All	0.0168068	0.146676	0.756198	0.00837839	0.00794848	0.00787647	0.00891374	0.00708462	0.00818676	0.00871363	0.00726777	0.0159491
CL13057.Contig2_All	0.00729954	0.165236	0.788751	0.00412931	0.00374789	0.00351047	0.00394509	0.00339824	0.00405886	0.00428693	0.00332187	0.00831444
CL13079.Contig1_All	0.00607953	0.123035	0.839552	0.00335647	0.00302018	0.00286885	0.00325142	0.00274503	0.00328124	0.00345755	0.00272159	0.00663133
CL13079.Contig2_All	0.0179635	0.19228	0.69146	0.0111003	0.00960949	0.0097496	0.0100534	0.00877159	0.010735	0.0104312	0.0083531	0.0194934
CL13083.Contig2_All	0.0770808	0.0468869	0.0474642	0.0587194	0.092643	0.180675	0.105517	0.0888297	0.0665677	0.0679988	0.110528	0.0570895
CL13095.Contig2_All	0.014779	0.0395708	0.0242586	0.017007	0.0610023	0.0128588	0.012849	0.0410353	0.0274407	0.112024	0.0162392	0.620936
CL13101.Contig1_All	0.0117093	0.00987316	0.00915324	0.804608	0.0094784	0.0325747	0.0127977	0.0155543	0.0599658	0.0106636	0.0136637	0.00995801
CL13101.Contig2_All	0.055244	0.0219454	0.0213228	0.0448147	0.0481184	0.177097	0.142776	0.063313	0.0479501	0.0451432	0.303192	0.0290835
CL13112.Contig2_All	0.0723235	0.19674	0.380096	0.0514786	0.0296289	0.0454374	0.0407138	0.0299232	0.0424668	0.0312048	0.0313949	0.0485924
CL13113.Contig2_All	0.0083164	0.0123036	0.00893683	0.0114581	0.12196	0.00964545	0.00882	0.0709966	0.0221289	0.638016	0.0134779	0.0739401
CL13116.Contig1_All	0.0201506	0.0361163	0.0271746	0.0243935	0.366337	0.025093	0.0200688	0.100175	0.0421733	0.145907	0.0261396	0.166271
CL13116.Contig2_All	0.0210363	0.18507	0.697762	0.0123155	0.00843528	0.00970342	0.0107732	0.00824251	0.01098	0.00981999	0.00869292	0.0171691
CL13120.Contig1_All	0.0641527	0.127282	0.0832612	0.0641619	0.0673826	0.0400858	0.0496399	0.0714967	0.0783481	0.122805	0.0581726	0.173212
CL13123.Contig1_All	0.0491671	0.122089	0.0998131	0.180626	0.0504512	0.0626813	0.0392368	0.0627726	0.153443	0.0563601	0.0388689	0.0844915
CL13124.Contig1_All	0.0223438	0.0698977	0.0449612	0.0290697	0.1136	0.0235566	0.0194428	0.0669941	0.0475639	0.10388	0.0229732	0.435716
CL13132.Contig1_All	0.00567391	0.0837668	0.881256	0.00331687	0.00279368	0.00282209	0.00306183	0.00257734	0.0031768	0.00313827	0.00253643	0.00587985
CL13134.Contig1_All	0.137955	0.0239719	0.0242203	0.0253819	0.0263222	0.0465011	0.353606	0.0283556	0.0245102	0.0315775	0.252962	0.0246369
CL13141.Contig1_All	0.0240725	0.0284594	0.0239266	0.0385759	0.304567	0.049812	0.0284295	0.214167	0.0713519	0.107025	0.0399019	0.0697117
CL13151.Contig1_All	0.13123	0.0491744	0.051195	0.0411632	0.0697382	0.0959106	0.180448	0.0609107	0.0444025	0.0634088	0.158631	0.0537884
CL13159.Contig1_All	0.0312112	0.0315083	0.0263378	0.35558	0.0340343	0.0525963	0.0332474	0.0603546	0.247997	0.0458194	0.0415907	0.0397236
CL13159.Contig2_All	0.0778526	0.258545	0.377076	0.039302	0.022985	0.0291842	0.0365267	0.0236766	0.0328	0.0284454	0.028664	0.0449421
CL13162.Contig2_All	0.102841	0.158839	0.219835	0.0491764	0.0569425	0.0670476	0.0662414	0.0484215	0.0494762	0.0523275	0.0522989	0.0765528
CL13169.Contig2_All	0.0356337	0.0296062	0.0240651	0.0674597	0.093649	0.0523576	0.0475803	0.199282	0.118846	0.170766	0.0958572	0.0648976
CL13173.Contig1_All	0.0343376	0.123133	0.0823139	0.0384487	0.112871	0.0341749	0.0283885	0.0708441	0.0562066	0.0961671	0.0312883	0.291826
CL13174.Contig1_All	0.0086253	0.0107641	0.0083436	0.014345	0.360993	0.0134108	0.0100873	0.27367	0.0312372	0.209829	0.0162795	0.0424152
CL13180.Contig1_All	0.113218	0.120085	0.15117	0.058128	0.0663709	0.0940209	0.0828825	0.0578766	0.0581132	0.0577925	0.064966	0.0753764
CL13180.Contig2_All	0.0888243	0.18673	0.319871	0.0413353	0.0416442	0.0498439	0.0514087	0.0365738	0.0400922	0.0406099	0.0398374	0.0632292
CL13183.Contig1_All	0.00278241	0.0433277	0.940064	0.00153171	0.00131608	0.00131242	0.00147279	0.00120965	0.00147118	0.00149595	0.00121698	0.00279899
CL13191.Contig1_All	0.00401898	0.0605935	0.916223	0.00217485	0.00178339	0.00182021	0.00208361	0.0016639	0.00205767	0.00206326	0.00171286	0.00380515
CL13193.Contig2_All	0.031092	0.228336	0.105078	0.036278	0.0592478	0.0254438	0.0233166	0.0477224	0.0492746	0.0711933	0.0249404	0.298077
CL13212.Contig2_All	0.0309545	0.388046	0.144041	0.0326949	0.0427391	0.0229713	0.0217617	0.0362113	0.0405492	0.0511798	0.0221297	0.166721
CL13215.Contig1_All	0.0459666	0.271899	0.191831	0.0344285	0.0620902	0.0330916	0.0322471	0.0451884	0.0418178	0.0608244	0.0313184	0.149297
CL13216.Contig2_All	0.0250055	0.0434489	0.0302374	0.0229055	0.132834	0.0209785	0.023472	0.0713288	0.0359419	0.283625	0.0321817	0.278041
CL13217.Contig1_All	0.0202786	0.0243851	0.0193729	0.0192907	0.415009	0.0232266	0.0225742	0.0979826	0.0314792	0.204743	0.0339651	0.0876926
CL13217.Contig2_All	0.0399492	0.013145	0.0126737	0.0307064	0.022925	0.0826846	0.132243	0.0325193	0.0295092	0.0255779	0.561566	0.0165001
CL13218.Contig1_All	0.109153	0.181327	0.324568	0.0618687	0.028325	0.0496798	0.0525685	0.0302724	0.0455373	0.0321831	0.0379889	0.0465274
CL13218.Contig2_All	0.329647	0.0313175	0.0376728	0.0349017	0.0214214	0.084711	0.284083	0.0236583	0.0270366	0.0226352	0.0808108	0.0221055
CL13221.Contig1_All	0.00545117	0.0762775	0.890813	0.00298638	0.00265561	0.0026206	0.00291475	0.00241421	0.00289403	0.00297723	0.0024095	0.00558552
CL13231.Contig2_All	0.0216013	0.0362015	0.0273133	0.0934626	0.0786529	0.0387972	0.0221549	0.142025	0.340897	0.0865548	0.0288421	0.0834972
CL1324.Contig17_All	0.441128	0.0694032	0.100987	0.0336813	0.0257143	0.0506215	0.10842	0.0254432	0.0283435	0.0280789	0.0549283	0.0332502
CL1324.Contig2_All	0.0770474	0.0270617	0.0259831	0.0313425	0.0533503	0.0667252	0.170775	0.0540322	0.0353339	0.0566014	0.365194	0.0365533
CL1324.Contig3_All	0.0738458	0.0225094	0.0212773	0.0275576	0.0353924	0.0470253	0.167181	0.0395487	0.0295205	0.044556	0.462611	0.0289751
CL1324.Contig4_All	0.169637	0.0265794	0.0276097	0.0254046	0.0276434	0.0496472	0.368752	0.02854	0.0245167	0.0316881	0.194022	0.0259597
CL1324.Contig6_All	0.0859288	0.0205912	0.0200164	0.0252135	0.0275289	0.0450674	0.235083	0.0310101	0.0253797	0.0339682	0.426294	0.0239194
CL1324.Contig7_All	0.10956	0.042374	0.040642	0.152717	0.0365888	0.109468	0.138988	0.0533224	0.0895624	0.04783	0.13888	0.0400682
CL13246.Contig1_All	0.009909	0.010364	0.00830645	0.0184663	0.133022	0.0177217	0.0126013	0.566468	0.0415475	0.127901	0.0223853	0.0313077
CL13249.Contig1_All	0.0635296	0.0314299	0.0305266	0.302212	0.0301586	0.156798	0.0832223	0.0472674	0.105385	0.0356048	0.0835281	0.0303374
CL13255.Contig2_All	0.030202	0.0153988	0.0156749	0.0739095	0.0192476	0.648648	0.0452771	0.028258	0.0463203	0.0184383	0.0429837	0.015642
CL13260.Contig10_All	0.0487807	0.031321	0.0283989	0.350663	0.0333547	0.0932602	0.0599455	0.0565249	0.147299	0.0427619	0.0730334	0.034657
CL13262.Contig1_All	0.0290371	0.0282848	0.0233616	0.0254708	0.318143	0.0341555	0.0351674	0.124348	0.0399419	0.20418	0.0574983	0.0804122
CL13267.Contig2_All	0.00425007	0.0401476	0.936445	0.0021158	0.00181751	0.00190311	0.00218061	0.00166825	0.0020069	0.00203967	0.00175753	0.00366838
CL13274.Contig2_All	0.00951075	0.0128319	0.0097652	0.0169463	0.297615	0.0145231	0.0107884	0.275553	0.0386786	0.241764	0.0168511	0.0551721
CL13278.Contig1_All	0.0475704	0.00762533	0.00801185	0.0117665	0.00854933	0.0334054	0.741692	0.010153	0.0100789	0.00935634	0.104372	0.00741895
CL13278.Contig2_All	0.098981	0.0133938	0.0142629	0.023741	0.0123814	0.0557261	0.614131	0.0153886	0.0178837	0.0141514	0.108117	0.0118421
CL13280.Contig7_All	0.422435	0.0414971	0.0534077	0.0384529	0.0224866	0.0761648	0.176744	0.0243699	0.0291494	0.0239618	0.0661113	0.0252189
CL13282.Contig1_All	0.0681668	0.0484154	0.0486022	0.0667806	0.0950193	0.195553	0.0872664	0.0950897	0.0766282	0.0676227	0.0918074	0.0590482
CL13284.Contig1_All	0.0435559	0.0330755	0.0300195	0.0483921	0.17959	0.102636	0.0628624	0.167963	0.0710014	0.10227	0.0980944	0.060538
CL13287.Contig1_All	0.0462387	0.36825	0.346366	0.0201292	0.0248137	0.0190852	0.0249559	0.0207724	0.0212422	0.029277	0.0216316	0.0572381
CL13297.Contig1_All	0.0232447	0.0446934	0.030341	0.0219271	0.120929	0.0195326	0.0213425	0.0653581	0.0345179	0.242057	0.0285529	0.347504
CL13297.Contig2_All	0.0130485	0.0204448	0.0145962	0.0214602	0.126469	0.0157164	0.013639	0.119093	0.0447788	0.471575	0.0204523	0.118726
CL133.Contig1_All	0.0150513	0.0169314	0.0137137	0.0499878	0.0903026	0.035235	0.0184842	0.435641	0.171954	0.0825324	0.0289165	0.0412505
CL13316.Contig1_All	0.0344124	0.355049	0.15387	0.0447894	0.0441908	0.0278254	0.0244494	0.0411102	0.0536967	0.0525505	0.0246441	0.143411
CL13320.Contig2_All	0.0470955	0.0333689	0.0279156	0.0380284	0.131049	0.0474356	0.064936	0.128284	0.0550016	0.20864	0.143455	0.0747907
CL1333.Contig2_All	0.0710785	0.0126152	0.0128404	0.0171808	0.0152039	0.0385573	0.497739	0.0175706	0.0158928	0.0174471	0.2707	0.013174
CL13336.Contig1_All	0.0325223	0.0317812	0.0279974	0.0585556	0.178087	0.0938045	0.0417386	0.220563	0.101224	0.0932171	0.0590403	0.0614689
CL13344.Contig1_All	0.305748	0.0715862	0.0925874	0.0761546	0.0278023	0.0852442	0.125724	0.0322946	0.0479543	0.0319122	0.0669207	0.0360718
CL13354.Contig2_All	0.0314493	0.0235051	0.0198457	0.0394841	0.149523	0.0513636	0.0470591	0.233904	0.0655841	0.174297	0.109749	0.0542352
CL13355.Contig1_All	0.0491455	0.30987	0.437334	0.0253835	0.017381	0.0193015	0.0239926	0.0172345	0.0226516	0.0215441	0.0195101	0.0366517
CL13356.Contig1_All	0.0871773	0.0167023	0.0174339	0.0364552	0.0178402	0.108994	0.456943	0.0232169	0.0272526	0.0198717	0.172211	0.0159013
CL13356.Contig2_All	0.515933	0.02345	0.0275036	0.0197452	0.0154848	0.0376726	0.22904	0.016224	0.0167742	0.0172899	0.0640835	0.0167991
CL13356.Contig3_All	0.0681616	0.0128654	0.0134881	0.0235433	0.0149435	0.0814188	0.555389	0.0185209	0.0193677	0.0160368	0.163625	0.0126397
CL13360.Contig1_All	0.0127396	0.0167017	0.0130258	0.034666	0.124959	0.0246269	0.0147079	0.469613	0.107304	0.108165	0.0222332	0.0512573
CL13360.Contig2_All	0.00193086	0.0264783	0.962221	0.0010549	0.000884543	0.000904091	0.0010139	0.000818122	0.00100347	0.00100438	0.000832016	0.00185468
CL1337.Contig2_All	0.0174501	0.0183354	0.0152187	0.0563192	0.0974742	0.0468991	0.0221595	0.404185	0.168117	0.0780635	0.0347231	0.0410556
CL13371.Contig1_All	0.0203413	0.522858	0.342515	0.0107631	0.0112939	0.00917581	0.011109	0.00992126	0.0110898	0.0135287	0.00968823	0.0277152
CL13379.Contig1_All	0.147038	0.0118381	0.0129726	0.0138508	0.0100142	0.0296675	0.659079	0.0112341	0.0115974	0.0113588	0.071418	0.00993255
CL13384.Contig2_All	0.0237585	0.0168653	0.0159163	0.620437	0.0177775	0.0831386	0.0284076	0.0296079	0.0962225	0.0197906	0.0306694	0.0174083
CL13385.Contig1_All	0.0173015	0.0184006	0.0152082	0.0930145	0.0558036	0.0460748	0.021268	0.171826	0.434937	0.0582614	0.0317898	0.0361149
CL13391.Contig2_All	0.0817378	0.0167822	0.0168301	0.0210556	0.0218971	0.0450485	0.344006	0.0244725	0.0205349	0.0251767	0.363993	0.0184662
CL13393.Contig4_All	0.0254535	0.0253138	0.0207459	0.178008	0.0445017	0.0500252	0.0300243	0.0984119	0.38041	0.0611706	0.0438876	0.0420482
CL13396.Contig2_All	0.344564	0.100933	0.163712	0.0432931	0.0263789	0.0515862	0.089788	0.0271727	0.0339701	0.0299856	0.0507502	0.0378654
CL1341.Contig4_All	0.00758307	0.00893155	0.00719464	0.010252	0.701073	0.0120664	0.00899383	0.100587	0.0192934	0.0802079	0.0139943	0.0298233
CL13412.Contig1_All	0.0183486	0.0265515	0.0208574	0.0476322	0.180265	0.0367131	0.020357	0.303511	0.128942	0.111471	0.0283665	0.0769851
CL13420.Contig1_All	0.0296946	0.0233141	0.0193728	0.0481877	0.116073	0.0503794	0.0429611	0.264662	0.0863237	0.169193	0.0963091	0.0535295
CL13447.Contig2_All	0.0284932	0.0329316	0.030108	0.544169	0.0241969	0.0580276	0.0269262	0.0362858	0.135338	0.0269677	0.0272211	0.0293342
CL13450.Contig1_All	0.0556676	0.0403586	0.0331262	0.0426128	0.107487	0.0465769	0.0702777	0.111141	0.05914	0.206056	0.141159	0.0863972
CL13452.Contig1_All	0.0914248	0.0551302	0.0615861	0.0803563	0.0548324	0.254043	0.099707	0.0602462	0.0702269	0.0467456	0.0783652	0.0473361
CL13467.Contig2_All	0.0419364	0.0445723	0.0405206	0.0788743	0.134377	0.126245	0.049446	0.152185	0.118716	0.0823515	0.0601748	0.0706003
CL1348.Contig2_All	0.0212422	0.0369362	0.0266476	0.0625363	0.113183	0.0322424	0.0217531	0.189804	0.185156	0.152817	0.0298488	0.127833
CL1348.Contig4_All	0.0156535	0.0336284	0.0229148	0.0245722	0.174977	0.0187035	0.0150857	0.0974037	0.0483655	0.195366	0.0200304	0.333299
CL13482.Contig2_All	0.00214881	0.0243766	0.963687	0.00107862	0.000924471	0.000949629	0.00110043	0.000850585	0.00102577	0.00105199	0.000893428	0.0019131
CL1350.Contig39_All	0.0134976	0.0248735	0.0172018	0.0177025	0.157485	0.0144849	0.0132934	0.0778857	0.0326997	0.362637	0.0186579	0.249581
CL13510.Contig1_All	0.0180127	0.0327102	0.0227965	0.0364152	0.136744	0.0230678	0.0181502	0.153835	0.0837843	0.262194	0.0255307	0.186759
CL13516.Contig2_All	0.0203485	0.0312051	0.0245004	0.0443666	0.237986	0.0382793	0.022027	0.237562	0.102019	0.118168	0.0297442	0.0937947
CL13519.Contig1_All	0.0919876	0.0289987	0.0308635	0.0478361	0.0391404	0.261271	0.201979	0.0451414	0.0433014	0.0358451	0.144188	0.0294464
CL13523.Contig2_All	0.0488752	0.125962	0.101009	0.175219	0.0507122	0.0606854	0.0388389	0.0629217	0.152567	0.0573333	0.0386625	0.0872131
CL13532.Contig2_All	0.0109578	0.423169	0.50446	0.00643436	0.00592517	0.0052842	0.00599754	0.00537386	0.00641013	0.0069399	0.00514789	0.0139003
CL13538.Contig16_All	0.0708678	0.0553648	0.0453804	0.0391068	0.110486	0.0450776	0.0761443	0.0893836	0.0514107	0.185677	0.119968	0.111133
CL13538.Contig8_All	0.0303773	0.00998488	0.00959514	0.0188374	0.0188541	0.0480972	0.100461	0.024728	0.0194744	0.020761	0.685824	0.013006
CL13538.Contig9_All	0.117503	0.0467351	0.0442772	0.139217	0.0385362	0.0965735	0.137627	0.0550372	0.0886871	0.0519888	0.13984	0.0439783
CL13539.Contig6_All	0.00271968	0.0424141	0.941376	0.00149453	0.0012835	0.00128009	0.0014383	0.00117998	0.00143514	0.00145993	0.00118831	0.00273079
CL1354.Contig1_All	0.00248165	0.0335204	0.951935	0.00133331	0.00114979	0.00115954	0.00130551	0.00105504	0.00127776	0.00130014	0.00107219	0.0024095
CL13543.Contig1_All	0.018702	0.0181051	0.0151865	0.124216	0.0449941	0.051635	0.0235943	0.123705	0.461279	0.0507857	0.0356461	0.0321511
CL13551.Contig2_All	0.0294257	0.0373676	0.0294409	0.0243568	0.292194	0.0291064	0.0309305	0.0954067	0.0376248	0.218337	0.0440305	0.131779
CL13551.Contig3_All	0.0249103	0.0282691	0.0228966	0.0224601	0.380889	0.0286212	0.0281476	0.10612	0.0356909	0.189508	0.0422504	0.0902357
CL13552.Contig16_All	0.0304955	0.442481	0.229681	0.0264091	0.0323899	0.0215239	0.0202563	0.0270209	0.030132	0.0345733	0.0191322	0.0859053
CL13553.Contig1_All	0.101884	0.0372368	0.0341119	0.0700681	0.0426417	0.0722696	0.157402	0.058404	0.0641512	0.0614562	0.256857	0.0435166
CL13571.Contig2_All	0.0152878	0.0312108	0.0209128	0.0229115	0.122879	0.0166401	0.0147008	0.0849776	0.0439664	0.26909	0.0201161	0.337306
CL13571.Contig7_All	0.0640291	0.207632	0.256848	0.073768	0.0421027	0.057589	0.0425611	0.0429284	0.0646392	0.0425834	0.0360778	0.0692415
CL13576.Contig1_All	0.0102889	0.016458	0.0120169	0.0138745	0.358486	0.0125476	0.0107453	0.0895496	0.0266195	0.324182	0.0156165	0.109616
CL13576.Contig18_All	0.0420005	0.344898	0.164078	0.0274245	0.0475421	0.0238199	0.0277715	0.036064	0.0331681	0.058754	0.0277519	0.166728
CL13584.Contig1_All	0.111723	0.0244997	0.0239224	0.0403778	0.0262018	0.0596602	0.274292	0.033348	0.0349936	0.0340127	0.311428	0.0255405
CL13589.Contig1_All	0.034117	0.0687066	0.0496084	0.15919	0.0579951	0.0453738	0.0308957	0.0849411	0.255361	0.0776105	0.036367	0.0998343
CL13589.Contig2_All	0.0538185	0.106786	0.0937002	0.229396	0.0437422	0.067969	0.0424822	0.0563181	0.146391	0.0499101	0.0406898	0.068797
CL13598.Contig2_All	0.00989609	0.147233	0.793863	0.0050455	0.00480285	0.00450756	0.00523416	0.00429396	0.00497677	0.0054498	0.00435079	0.0103464
CL13604.Contig3_All	0.0479987	0.0183587	0.0174364	0.0527245	0.0340561	0.134076	0.127853	0.0528867	0.050866	0.0380676	0.401763	0.0239129
CL13606.Contig2_All	0.285278	0.0638665	0.0812368	0.0803075	0.0281695	0.102394	0.139034	0.0331081	0.0493652	0.0315891	0.0709304	0.0347214
CL13607.Contig2_All	0.119524	0.0200195	0.0214734	0.0421464	0.018661	0.119472	0.436711	0.0238368	0.0296459	0.0207104	0.130261	0.0175379
CL13610.Contig1_All	0.0102787	0.776259	0.137317	0.00710438	0.00758209	0.00561438	0.00613374	0.00663616	0.00760419	0.00901487	0.00560069	0.0208548
CL13619.Contig2_All	0.00679936	0.0100701	0.00760535	0.0102199	0.635859	0.00960575	0.0073975	0.0926566	0.0207898	0.138005	0.0108951	0.0500968
CL13625.Contig1_All	0.0486239	0.0420366	0.0404879	0.0983506	0.0823239	0.225856	0.0599849	0.105398	0.115858	0.0607108	0.0670355	0.0533331
CL13630.Contig2_All	0.0392759	0.0239351	0.0220064	0.242821	0.0385286	0.175187	0.0597679	0.0738945	0.164687	0.0432358	0.0860247	0.0306355
CL13630.Contig4_All	0.0168124	0.0348804	0.023487	0.0181327	0.127418	0.0157476	0.0156328	0.0602695	0.0301717	0.214482	0.0207885	0.422178
CL13636.Contig1_All	0.00401218	0.0614259	0.914229	0.00225063	0.00194745	0.0019365	0.00214506	0.00178485	0.00216843	0.00219751	0.001776	0.00412675
CL13637.Contig2_All	0.445158	0.0196173	0.0225297	0.0190602	0.0136621	0.0370521	0.315369	0.0148268	0.0157465	0.0154537	0.0669547	0.0145697
CL13639.Contig1_All	0.00389322	0.0412017	0.936557	0.00213701	0.00170836	0.00183558	0.00203032	0.00159817	0.00199585	0.00192527	0.00164572	0.00347196
CL13644.Contig2_All	0.23325	0.0228076	0.0255657	0.0225411	0.0195127	0.0518346	0.441406	0.0205612	0.0198912	0.0210491	0.102644	0.0189359
CL13645.Contig1_All	0.0404835	0.230857	0.106859	0.0382736	0.05506	0.0262895	0.0289967	0.0478278	0.0488945	0.083494	0.0314269	0.261538
CL13653.Contig1_All	0.0201971	0.0258347	0.0218779	0.345774	0.0297314	0.0468082	0.0208186	0.0512016	0.348638	0.0325376	0.0242405	0.0323407
CL13656.Contig1_All	0.0384956	0.0864221	0.0659081	0.187953	0.0545413	0.0547288	0.0332983	0.0733909	0.216983	0.0628617	0.0359594	0.0894577
CL13682.Contig1_All	0.0232894	0.0206513	0.0175222	0.125639	0.0562596	0.0684928	0.0310292	0.162608	0.345044	0.0628107	0.0498292	0.0368244
CL13686.Contig1_All	0.0871363	0.0223793	0.0239176	0.0465592	0.0262394	0.29641	0.245607	0.0328268	0.036729	0.0260013	0.134745	0.0214491
CL13686.Contig2_All	0.11701	0.0275142	0.030365	0.0470474	0.0288487	0.23734	0.265694	0.0340938	0.0375852	0.0282398	0.121676	0.0245846
CL13697.Contig1_All	0.0215074	0.0279629	0.0214979	0.0939283	0.06708	0.0370364	0.0237447	0.159354	0.351307	0.0979439	0.0345146	0.0641228
CL13698.Contig1_All	0.0260173	0.0582394	0.0397981	0.0732016	0.0992128	0.0353359	0.0245656	0.127331	0.171851	0.127917	0.0310507	0.185479
CL13701.Contig1_All	0.0193424	0.14489	0.74085	0.0111437	0.00900096	0.00997428	0.0104363	0.00836629	0.0104235	0.00977455	0.00842394	0.0173738
CL13707.Contig1_All	0.013903	0.0209016	0.016053	0.0272928	0.331433	0.0235979	0.0152257	0.250487	0.0633928	0.136313	0.0216699	0.0797295
CL13707.Contig2_All	0.026572	0.0490954	0.0373382	0.0285911	0.291487	0.0308619	0.0257248	0.0972112	0.0463223	0.14261	0.0323022	0.191884
CL13712.Contig1_All	0.0426966	0.0310896	0.0298342	0.0930808	0.0667483	0.309243	0.0596797	0.0969519	0.106269	0.0517979	0.071872	0.0407376
CL13713.Contig1_All	0.0399632	0.200889	0.131221	0.0458789	0.0807832	0.0380704	0.0308822	0.0612892	0.0609368	0.0750941	0.0318593	0.203132
CL13713.Contig2_All	0.033034	0.152781	0.0889632	0.0296722	0.0810918	0.0260887	0.0255395	0.0517517	0.0410739	0.0861274	0.0278075	0.35607
CL13715.Contig1_All	0.0337877	0.0345373	0.0318396	0.253717	0.0471619	0.136151	0.0379418	0.075982	0.22255	0.0433046	0.042292	0.0407354
CL13715.Contig2_All	0.244662	0.131981	0.242054	0.0444399	0.0276569	0.0491577	0.0763018	0.0280943	0.0354651	0.0314357	0.0468472	0.0419035
CL13747.Contig1_All	0.637182	0.0384349	0.0521751	0.0234908	0.0152489	0.0340025	0.0884709	0.0159065	0.0186548	0.0173188	0.0395474	0.0195674
CL13747.Contig2_All	0.0505746	0.0239528	0.0213724	0.0483992	0.0539227	0.067244	0.0979916	0.0810847	0.0579252	0.0733704	0.386473	0.0376899
CL13750.Contig1_All	0.0266631	0.0257413	0.0242305	0.621919	0.0192417	0.0577335	0.0259076	0.0290613	0.0998815	0.021603	0.025556	0.0224614
CL13778.Contig1_All	0.0204792	0.0306524	0.0222271	0.0471493	0.114015	0.0276292	0.0217354	0.196501	0.116343	0.252992	0.0324531	0.117823
CL13796.Contig1_All	0.0334705	0.0233416	0.0220247	0.255885	0.0352452	0.249764	0.0457227	0.0623172	0.154889	0.034802	0.0547025	0.027836
CL13796.Contig2_All	0.305113	0.0267043	0.0307151	0.0387892	0.0181729	0.0788237	0.328431	0.0215759	0.0271857	0.0204349	0.0847341	0.0193203
CL13798.Contig1_All	0.0463552	0.0195249	0.0184597	0.0508232	0.0434929	0.151703	0.11569	0.0668818	0.0544278	0.0450667	0.360514	0.0270604
CL13798.Contig2_All	0.0631969	0.00823213	0.00888404	0.0112928	0.00828819	0.0311023	0.762498	0.00950851	0.00956739	0.00898295	0.0709565	0.00748999
CL13815.Contig1_All	0.101789	0.0355098	0.0327991	0.0693661	0.0404974	0.0737952	0.164722	0.0557213	0.0621251	0.0573592	0.265455	0.0408609
CL13834.Contig1_All	0.0134495	0.0113151	0.0101461	0.73841	0.0124722	0.034689	0.0153754	0.0219908	0.0966376	0.0147144	0.0180217	0.0127785
CL13834.Contig2_All	0.0249612	0.0212061	0.0183797	0.399743	0.0290823	0.0598972	0.0300972	0.0568886	0.255451	0.036213	0.0400406	0.0280399
CL13860.Contig1_All	0.129066	0.0333898	0.0343333	0.107038	0.0287217	0.149615	0.210742	0.0398586	0.0613439	0.0341756	0.142474	0.0292411
CL13878.Contig1_All	0.0435727	0.019248	0.0185988	0.0718476	0.0355307	0.381363	0.0950763	0.0571785	0.0645115	0.0354211	0.153538	0.0241141
CL1388.Contig26_All	0.015271	0.0254637	0.0180743	0.0169246	0.17576	0.015329	0.0152016	0.0728343	0.029221	0.397592	0.0217037	0.196626
CL13880.Contig1_All	0.0252198	0.353174	0.500992	0.0117188	0.0117379	0.0103475	0.0130263	0.0104378	0.0117367	0.0139635	0.0109773	0.0266679
CL13889.Contig1_All	0.0214061	0.0277962	0.0227106	0.0579075	0.160788	0.0503898	0.0246395	0.290843	0.147035	0.0956448	0.0341858	0.0666537
CL13893.Contig14_All	0.0222567	0.369576	0.488836	0.0111826	0.0120855	0.0101065	0.0120869	0.0104502	0.011486	0.0138992	0.0103407	0.0276938
CL13904.Contig1_All	0.0122531	0.014226	0.0108982	0.0185448	0.139562	0.0162019	0.0143901	0.16976	0.0373007	0.487733	0.0247789	0.0543515
CL13904.Contig2_All	0.0069808	0.0096467	0.00744862	0.011348	0.624434	0.0109239	0.0078455	0.136914	0.0240493	0.108639	0.0117569	0.0400142
CL13908.Contig2_All	0.0725978	0.024545	0.023233	0.0687624	0.0331197	0.0980197	0.166493	0.0494367	0.0577041	0.0421945	0.33502	0.028874
CL13911.Contig1_All	0.0505374	0.115312	0.0887083	0.195792	0.0473827	0.0557234	0.0400755	0.0617242	0.158945	0.0595025	0.0409026	0.085395
CL1392.Contig7_All	0.0470303	0.0265093	0.0245884	0.0563324	0.0920417	0.160625	0.0878599	0.132349	0.0738845	0.0752355	0.181177	0.0423673
CL13922.Contig1_All	0.0686341	0.00721983	0.007827	0.00925667	0.00672507	0.0222615	0.793414	0.00765138	0.00779306	0.00748399	0.0553791	0.00635415
CL13926.Contig1_All	0.0136053	0.0157953	0.0128479	0.0893385	0.0386756	0.0325342	0.0158423	0.101036	0.584429	0.043269	0.022492	0.0301349
CL13926.Contig2_All	0.0424237	0.221082	0.116464	0.0714932	0.0548371	0.0356389	0.0315929	0.0579004	0.0874492	0.0747749	0.0334894	0.172854
CL13936.Contig1_All	0.0522762	0.0961992	0.0650524	0.0877677	0.0696552	0.0430646	0.0445794	0.0862598	0.116105	0.127547	0.0549173	0.156576
CL13962.Contig1_All	0.0149258	0.0143188	0.0119868	0.0315556	0.131131	0.0363376	0.0200139	0.516784	0.0700426	0.0839357	0.0344501	0.0345178
CL13963.Contig1_All	0.191159	0.159864	0.304925	0.0394714	0.0264247	0.0401357	0.0630466	0.0263988	0.0327518	0.0309763	0.0415913	0.0432556
CL13964.Contig1_All	0.0647622	0.329264	0.352386	0.0251788	0.0233123	0.0217907	0.0309474	0.0215588	0.0244944	0.0295064	0.0256728	0.0511264
CL13964.Contig2_All	0.259168	0.125623	0.1445	0.0374816	0.039615	0.0434974	0.0964503	0.0364743	0.0361187	0.0493251	0.0692646	0.0624818
CL13972.Contig1_All	0.0351053	0.034185	0.0270527	0.028658	0.162478	0.0319112	0.0402874	0.107707	0.0435838	0.317555	0.0689427	0.102534
CL13978.Contig3_All	0.0334464	0.0100807	0.00976978	0.0212365	0.0166593	0.053707	0.124399	0.0226781	0.0203265	0.0188984	0.656414	0.0123844
CL13996.Contig1_All	0.29162	0.0922522	0.122474	0.0725248	0.0287214	0.0693361	0.105868	0.0326643	0.0480407	0.0340028	0.0619818	0.0405144
CL14.Contig6_All	0.0174057	0.645947	0.212835	0.0143306	0.0114582	0.00995295	0.010328	0.0109157	0.0143238	0.0138888	0.00930487	0.0293099
CL14000.Contig1_All	0.0162717	0.0285168	0.0199026	0.0180032	0.152018	0.0158444	0.0158873	0.0709102	0.0308121	0.365299	0.0223555	0.244179
CL14005.Contig2_All	0.0403149	0.0689672	0.0512232	0.0286539	0.162727	0.0312491	0.0362979	0.0765061	0.0411877	0.177157	0.0454481	0.240269
CL14006.Contig2_All	0.0143718	0.0280247	0.0190931	0.0181144	0.142778	0.0148365	0.0138571	0.071349	0.032547	0.297758	0.0190649	0.328206
CL14006.Contig5_All	0.0159888	0.0282613	0.0205147	0.0319986	0.234224	0.0235156	0.0165245	0.193449	0.0752466	0.19246	0.0228947	0.144922
CL14013.Contig11_All	0.0519135	0.00923634	0.00950197	0.0148283	0.011002	0.0388092	0.623266	0.0133185	0.012957	0.0123323	0.193419	0.00941609
CL14025.Contig2_All	0.0209221	0.0222573	0.0172977	0.0392039	0.115722	0.0298518	0.0254013	0.256967	0.0832645	0.276661	0.0453966	0.0670548
CL14028.Contig1_All	0.0431474	0.0252738	0.024768	0.356527	0.0265932	0.210916	0.0556836	0.0423291	0.10512	0.0286759	0.0560018	0.0249648
CL1403.Contig1_All	0.0173631	0.0489988	0.0309389	0.0278567	0.0952609	0.0191436	0.0155938	0.0690994	0.0510179	0.116878	0.0193732	0.488475
CL1403.Contig4_All	0.0110119	0.0997607	0.843416	0.00526134	0.00415678	0.00449198	0.00539937	0.0039239	0.00486221	0.00485326	0.00432121	0.00854115
CL1403.Contig5_All	0.0218234	0.0880114	0.0480751	0.0303545	0.0618533	0.0197381	0.0178766	0.0506479	0.0474481	0.0884418	0.0209199	0.50481
CL1403.Contig6_All	0.0529597	0.0423171	0.0338946	0.0585868	0.0908288	0.0493539	0.0641952	0.122853	0.0831997	0.193094	0.121114	0.087603
CL14034.Contig2_All	0.0340912	0.0270019	0.0243504	0.0876525	0.0946251	0.164029	0.0493226	0.186595	0.141884	0.0708777	0.0747552	0.0448147
CL14041.Contig2_All	0.0506242	0.0137682	0.0134783	0.031084	0.019602	0.0726515	0.200384	0.0269843	0.0272981	0.0228798	0.505429	0.0158166
CL14041.Contig3_All	0.0157032	0.217983	0.694612	0.00744685	0.00681782	0.00648743	0.00796995	0.00619978	0.00724787	0.0080231	0.00658807	0.0149215
CL14041.Contig4_All	0.0495682	0.0211532	0.0198405	0.0353892	0.0558242	0.0861353	0.116297	0.0688499	0.0419559	0.0560166	0.417356	0.0316137
CL14041.Contig5_All	0.0559632	0.0610031	0.0601413	0.36515	0.0327577	0.0888259	0.0473437	0.0449165	0.12219	0.0366723	0.0425776	0.0424586
CL14041.Contig6_All	0.0260907	0.00835484	0.00801777	0.0154453	0.0152907	0.0370417	0.0875504	0.0199569	0.015878	0.0172224	0.738335	0.0108164
CL14045.Contig2_All	0.0392104	0.0336831	0.033017	0.416721	0.0296426	0.134545	0.0410971	0.0442008	0.127353	0.0303865	0.0396506	0.0304927
CL14046.Contig4_All	0.0303417	0.510784	0.204233	0.0191621	0.0268489	0.0164644	0.0188314	0.0216321	0.0218407	0.0318806	0.0177989	0.0801828
CL1405.Contig25_All	0.072262	0.00929265	0.0100134	0.0151169	0.00878931	0.0402774	0.72894	0.0106265	0.0118034	0.00976904	0.0748957	0.00821356
CL14050.Contig2_All	0.0160837	0.0182683	0.0147977	0.0572326	0.0882515	0.0381015	0.0196123	0.381441	0.210115	0.0824107	0.0302513	0.0434341
CL14066.Contig1_All	0.204	0.0324144	0.0353318	0.0677897	0.0236695	0.113882	0.282031	0.030258	0.0424665	0.0275644	0.115479	0.0251134
CL14068.Contig2_All	0.0190376	0.0308355	0.0239957	0.0273679	0.405192	0.0284481	0.0198777	0.131666	0.0505522	0.124676	0.026345	0.112006
CL14068.Contig3_All	0.00511735	0.00642655	0.00510289	0.00731222	0.77802	0.00807962	0.00592999	0.0761274	0.014241	0.0614111	0.0090466	0.0231852
CL14071.Contig1_All	0.266264	0.0390233	0.0397826	0.0329013	0.0309447	0.0476464	0.247127	0.0327194	0.0307887	0.0396369	0.158485	0.0346811
CL14071.Contig2_All	0.237675	0.114177	0.115631	0.0589132	0.0375634	0.0508745	0.103391	0.040711	0.0499291	0.0515831	0.0786863	0.0608652
CL14073.Contig1_All	0.116636	0.0151167	0.0158996	0.0171076	0.0154071	0.0365835	0.574689	0.0168791	0.0155934	0.0175364	0.144223	0.0143278
CL14087.Contig1_All	0.0453999	0.0238357	0.022265	0.0642476	0.0673385	0.207733	0.090763	0.109683	0.0780045	0.0609103	0.19414	0.0356799
CL14091.Contig1_All	0.498517	0.0380295	0.044659	0.0397208	0.0185989	0.0504011	0.150458	0.0214952	0.0280792	0.0224265	0.0644866	0.0231276
CL14091.Contig4_All	0.0352514	0.158459	0.686935	0.0132012	0.0106941	0.0121652	0.0158723	0.0100513	0.0120726	0.012448	0.0121816	0.0206676
CL14092.Contig1_All	0.0607633	0.237913	0.198734	0.0978759	0.0381727	0.046971	0.0398172	0.0430457	0.0787102	0.0459663	0.0359436	0.0760877
CL14092.Contig2_All	0.0721961	0.0209589	0.0204624	0.0588378	0.0271445	0.115843	0.212562	0.0392941	0.0464296	0.032451	0.330609	0.0232125
CL14105.Contig1_All	0.0845447	0.181824	0.252825	0.0478412	0.0534644	0.0588658	0.0546978	0.0456681	0.0485025	0.0495023	0.0446508	0.0776134
CL14105.Contig2_All	0.0757161	0.0867969	0.0892668	0.0654037	0.104104	0.112518	0.0715978	0.0865036	0.0756361	0.0755804	0.0681804	0.0886967
CL14114.Contig2_All	0.0356927	0.0243727	0.0229376	0.551587	0.0215145	0.0779967	0.0397165	0.0343261	0.101677	0.0256814	0.0411604	0.0233371
CL14116.Contig1_All	0.0685281	0.210872	0.47906	0.0227637	0.0238132	0.0243789	0.0326425	0.0207939	0.0222356	0.0262666	0.0252249	0.0434199
CL14120.Contig1_All	0.0355861	0.366605	0.16797	0.027452	0.0467641	0.0233877	0.0243184	0.0352941	0.0336938	0.0528558	0.0242263	0.161847
CL14133.Contig1_All	0.0140895	0.331673	0.568608	0.00972834	0.00826064	0.00781705	0.00804827	0.00761691	0.00954229	0.0092945	0.0069009	0.0184206
CL14133.Contig3_All	0.00280163	0.0437243	0.939536	0.00154608	0.00132636	0.0013235	0.00148371	0.0012196	0.00148454	0.00150755	0.00122615	0.0028209
CL14139.Contig2_All	0.0346233	0.471983	0.183679	0.0362993	0.0277984	0.0220106	0.0221444	0.0274681	0.0378512	0.0358468	0.0211675	0.0791285
CL1414.Contig7_All	0.271946	0.0789708	0.0977555	0.0876966	0.0294441	0.0820704	0.119655	0.0347963	0.0537246	0.0349006	0.0693987	0.0396413
CL14140.Contig1_All	0.0148471	0.0178304	0.0144955	0.0878664	0.0475392	0.0363682	0.0171886	0.124796	0.53033	0.0495474	0.0241475	0.0350433
CL14141.Contig2_All	0.0269762	0.0343269	0.0255723	0.0617986	0.0974934	0.0350472	0.0295731	0.181814	0.135853	0.224248	0.0463414	0.100956
CL14163.Contig1_All	0.018622	0.0385785	0.0261742	0.0363122	0.134699	0.0231544	0.0181073	0.127458	0.0794138	0.211302	0.0244004	0.261778
CL14167.Contig1_All	0.084342	0.0183944	0.01809	0.0233125	0.023629	0.0433969	0.274764	0.0269563	0.0228525	0.0287528	0.414842	0.0206673
CL14174.Contig1_All	0.0478123	0.0227736	0.0224608	0.174382	0.0277154	0.366655	0.0759431	0.044204	0.0846951	0.0295442	0.0800091	0.0238058
CL14185.Contig1_All	0.100188	0.0196674	0.0202781	0.0231869	0.025015	0.0568974	0.408523	0.0268652	0.0224908	0.0269311	0.249237	0.0207197
CL14192.Contig1_All	0.0839573	0.0328916	0.0306514	0.10877	0.0395029	0.10578	0.144007	0.0606724	0.083532	0.0525181	0.220091	0.0376261
CL14194.Contig1_All	0.0897278	0.0472807	0.0470056	0.283542	0.0318385	0.114899	0.0877564	0.0457071	0.100492	0.0388386	0.0753748	0.0375382
CL14218.Contig1_All	0.0320713	0.0511579	0.0365122	0.0906584	0.0807769	0.0391053	0.0317478	0.128914	0.188208	0.149726	0.0435846	0.127537
CL1422.Contig2_All	0.019318	0.274656	0.597756	0.0137324	0.0098585	0.0104815	0.0107391	0.00950453	0.0127149	0.011264	0.00901178	0.0209638
CL14221.Contig1_All	0.0130196	0.0137357	0.0121614	0.739403	0.0126936	0.0288478	0.0133367	0.0209271	0.102098	0.0146752	0.0146816	0.0144201
CL14221.Contig2_All	0.224137	0.16089	0.202058	0.0409952	0.032818	0.0405008	0.0768259	0.0322088	0.0366725	0.0416575	0.0547262	0.0565104
CL14225.Contig1_All	0.069267	0.0210389	0.0223655	0.0490112	0.0254037	0.433691	0.158175	0.0325251	0.0379253	0.0246341	0.105548	0.0204149
CL14225.Contig2_All	0.091669	0.02856	0.0311283	0.0527422	0.0327716	0.343184	0.172656	0.039098	0.0431079	0.0306589	0.107822	0.0266019
CL14228.Contig1_All	0.0546869	0.0197709	0.0206379	0.0790022	0.0213433	0.517314	0.0959368	0.0301608	0.046364	0.0219267	0.0742627	0.0185941
CL1423.Contig8_All	0.280368	0.0189175	0.0206065	0.0220311	0.0142633	0.0387796	0.446091	0.0163169	0.0178214	0.0169674	0.0926771	0.015161
CL14247.Contig1_All	0.0786118	0.273455	0.178644	0.0531452	0.0405641	0.0352381	0.0460309	0.0413881	0.0524426	0.0584947	0.0433158	0.09867
CL14248.Contig1_All	0.0497196	0.0325006	0.0335316	0.120192	0.0374645	0.408503	0.06127	0.0511727	0.0840355	0.033766	0.0563872	0.031457
CL14249.Contig1_All	0.0169942	0.0151351	0.0132658	0.594397	0.0185719	0.0427727	0.019635	0.034526	0.179561	0.0222299	0.0243056	0.0186059
CL14253.Contig1_All	0.0315932	0.0213774	0.0199755	0.367815	0.0297316	0.169575	0.04289	0.0536029	0.154602	0.0316211	0.0521021	0.0251129
CL14259.Contig2_All	0.0933635	0.0122509	0.012827	0.0147735	0.0126159	0.0317786	0.634263	0.0141229	0.0132853	0.0144601	0.13457	0.0116898
CL14264.Contig1_All	0.398434	0.0444614	0.0506804	0.0277694	0.0289817	0.0465869	0.190475	0.0279398	0.0259919	0.0329254	0.092927	0.0328274
CL14264.Contig2_All	0.036507	0.0104452	0.0101043	0.0157869	0.0175427	0.0347352	0.126282	0.0209728	0.0162836	0.0201132	0.678122	0.0131053
CL14286.Contig2_All	0.0748405	0.0121399	0.0123687	0.0176128	0.0134363	0.0364032	0.548819	0.0160252	0.0155606	0.015894	0.224675	0.0122246
CL14289.Contig1_All	0.00266087	0.0419019	0.942232	0.00147726	0.00125025	0.0012553	0.00140672	0.00115418	0.00141329	0.001425	0.00116199	0.00266102
CL14289.Contig2_All	0.00257889	0.0393262	0.945344	0.0014144	0.00121251	0.00121294	0.00136259	0.00111513	0.00135688	0.00137823	0.00112459	0.00257333
CL14305.Contig5_All	0.0255884	0.0121349	0.0121599	0.059078	0.01676	0.69138	0.043455	0.0255214	0.0393748	0.0163425	0.0451568	0.0130485
CL14313.Contig2_All	0.0262585	0.485155	0.283058	0.0254747	0.0193217	0.0174976	0.0163339	0.0185382	0.0253757	0.0221201	0.0147312	0.0461347
CL14322.Contig2_All	0.0565449	0.237923	0.408092	0.0284208	0.0322297	0.0304356	0.0327131	0.0272005	0.0290147	0.0326433	0.0269634	0.0578188
CL14325.Contig2_All	0.0449827	0.0198501	0.0179893	0.040414	0.0445442	0.0643737	0.0963204	0.0657042	0.0470771	0.0569149	0.471621	0.0302081
CL14326.Contig2_All	0.0169311	0.382241	0.496095	0.0125414	0.00985135	0.00958547	0.00971808	0.00929221	0.012095	0.0112261	0.00835866	0.0220645
CL14331.Contig1_All	0.0183976	0.0246906	0.0196059	0.0686506	0.100904	0.0406817	0.0208307	0.265839	0.262949	0.0880724	0.0293608	0.0600182
CL14331.Contig2_All	0.0266931	0.075193	0.0496327	0.0563993	0.111121	0.0339958	0.0240529	0.103825	0.108111	0.115544	0.0288512	0.26658
CL14337.Contig3_All	0.0987448	0.0193798	0.0192418	0.0239305	0.0231301	0.0439502	0.325728	0.0262759	0.0229781	0.0282079	0.347517	0.0209158
CL14346.Contig13_All	0.0181325	0.018524	0.0148067	0.0198235	0.293013	0.0228185	0.0222096	0.142243	0.0342256	0.313268	0.0391893	0.0617459
CL14350.Contig1_All	0.103775	0.0228221	0.0246827	0.0498648	0.0234092	0.245607	0.293341	0.0296849	0.0360884	0.0242067	0.125976	0.0205422
CL14366.Contig1_All	0.0118246	0.0126074	0.0102739	0.01567	0.525797	0.0191655	0.0146808	0.171575	0.029146	0.125732	0.024348	0.0391794
CL14366.Contig10_All	0.0260079	0.024746	0.0195049	0.0305746	0.134385	0.0297099	0.0320726	0.151568	0.0519636	0.364303	0.061175	0.0739893
CL14366.Contig11_All	0.025863	0.0290199	0.0219244	0.0279397	0.117517	0.0250309	0.028604	0.106865	0.0459825	0.421853	0.0481619	0.101238
CL14366.Contig2_All	0.0163448	0.0171138	0.0142068	0.0207401	0.477177	0.027659	0.0203504	0.170763	0.0369585	0.117811	0.0325196	0.0483559
CL14366.Contig6_All	0.0168935	0.0151798	0.0126461	0.0285247	0.163059	0.034359	0.0233357	0.444526	0.0568358	0.121658	0.0444503	0.0385323
CL14366.Contig7_All	0.0353333	0.0314597	0.0294666	0.226595	0.0470314	0.189278	0.0424667	0.0773676	0.192709	0.0425901	0.0480907	0.0376117
CL14366.Contig8_All	0.0275233	0.0273647	0.0213771	0.0273753	0.141305	0.0277233	0.0323413	0.117942	0.0442167	0.388117	0.0580814	0.0866323
CL14370.Contig1_All	0.0138714	0.027156	0.0187435	0.0193129	0.190695	0.0157047	0.01358	0.0860212	0.0365843	0.269439	0.0186115	0.290281
CL14384.Contig2_All	0.0177799	0.0213386	0.0160013	0.026043	0.110368	0.0207074	0.0200272	0.135199	0.0495258	0.468777	0.0336413	0.0805923
CL14386.Contig1_All	0.0285895	0.0296377	0.025693	0.0645734	0.156397	0.0859173	0.0359585	0.249713	0.125346	0.0886388	0.0508573	0.0586788
CL14386.Contig2_All	0.024093	0.0429402	0.0291737	0.0398344	0.101044	0.0251035	0.0233964	0.110107	0.0752356	0.280545	0.0330054	0.215522
CL14392.Contig1_All	0.0181975	0.166353	0.738447	0.00917968	0.00685671	0.00752803	0.00896842	0.00657865	0.00836947	0.00810263	0.00721032	0.0142082
CL14400.Contig3_All	0.0724986	0.0120527	0.0127994	0.0173028	0.013697	0.0529686	0.630612	0.0157679	0.0151654	0.0145082	0.130961	0.0116667
CL14413.Contig8_All	0.0687892	0.0378191	0.0341411	0.0376555	0.115665	0.0646797	0.105102	0.0963095	0.0485381	0.119354	0.206399	0.0655485
CL1442.Contig1_All	0.01043	0.0169119	0.0124613	0.0162322	0.4345	0.0141957	0.0109988	0.122386	0.0334942	0.21389	0.0157856	0.098714
CL14431.Contig2_All	0.041514	0.027635	0.0244542	0.241767	0.0428305	0.102394	0.0580647	0.0841273	0.196629	0.0545549	0.0886452	0.0373833
CL14440.Contig1_All	0.0987164	0.0965774	0.102744	0.213478	0.0361561	0.0892976	0.0687874	0.0461358	0.0984962	0.0425764	0.0553667	0.0516681
CL14440.Contig2_All	0.0305787	0.188869	0.644306	0.0183105	0.0117235	0.0145449	0.0156503	0.0116109	0.0158536	0.0134207	0.0124078	0.0227233
CL14441.Contig1_All	0.0412383	0.061127	0.0541952	0.364031	0.0357243	0.0655854	0.0358194	0.0503501	0.166339	0.0406482	0.0356773	0.0492643
CL14447.Contig2_All	0.00839461	0.0108076	0.00832721	0.0101539	0.560419	0.0106673	0.00942473	0.0788963	0.0185899	0.221471	0.0146948	0.0481539
CL14455.Contig3_All	0.0959338	0.0500089	0.0533177	0.0590295	0.0714988	0.195429	0.125545	0.0704582	0.0607021	0.0572525	0.108949	0.0518756
CL14457.Contig1_All	0.0166838	0.203101	0.688274	0.00990252	0.00915145	0.00883343	0.00933019	0.0082089	0.00975905	0.00996492	0.00780648	0.0189838
CL14457.Contig9_All	0.0311128	0.404623	0.337618	0.0202395	0.0248605	0.0184448	0.0191381	0.0205353	0.0220055	0.0264874	0.0171515	0.0577834
CL14458.Contig1_All	0.325106	0.0853237	0.114925	0.03602	0.0368011	0.0564391	0.122184	0.0338015	0.0333819	0.0392661	0.0703179	0.0464348
CL1446.Contig1_All	0.0380391	0.024	0.0211979	0.0686468	0.0868387	0.106136	0.0657141	0.189966	0.103839	0.091286	0.161523	0.0428129
CL14461.Contig2_All	0.0204638	0.0292588	0.0220933	0.0194459	0.302845	0.0208576	0.0211443	0.0858417	0.0317783	0.274629	0.0303931	0.141249
CL14461.Contig6_All	0.0265413	0.0273164	0.0251017	0.448401	0.0296585	0.0869277	0.0284548	0.0479341	0.189513	0.0300508	0.0307516	0.0293491
CL14463.Contig1_All	0.0446311	0.0269654	0.0272284	0.0749323	0.0428973	0.461486	0.0639995	0.057347	0.0688932	0.0357769	0.0657003	0.0301428
CL14473.Contig3_All	0.058009	0.0264702	0.0247357	0.135278	0.0401756	0.1701	0.108467	0.0692423	0.102949	0.0481036	0.183763	0.0327071
CL14487.Contig1_All	0.00832748	0.0113203	0.00847107	0.0127392	0.199866	0.0110213	0.00926979	0.125931	0.0263945	0.516395	0.0146563	0.055608
CL14496.Contig2_All	0.048002	0.320863	0.151056	0.0312267	0.0475707	0.0252627	0.0312743	0.0387915	0.037179	0.0660086	0.0317291	0.171037
CL1452.Contig1_All	0.0481793	0.17019	0.582482	0.0242836	0.0180907	0.0235157	0.0248078	0.0171704	0.0216545	0.0192864	0.0189479	0.0313916
CL1452.Contig5_All	0.0564712	0.0207487	0.0221397	0.0699431	0.021384	0.541482	0.0906604	0.0289789	0.0430519	0.0213169	0.0650793	0.0187441
CL14520.Contig1_All	0.591813	0.0237712	0.0290159	0.019925	0.0141314	0.0377888	0.169762	0.0149414	0.0162782	0.0155943	0.0512544	0.0157241
CL14528.Contig9_All	0.0288443	0.0274858	0.0238901	0.0432987	0.238909	0.0690011	0.0377469	0.234413	0.0749661	0.104898	0.0572951	0.059251
CL14529.Contig1_All	0.00207382	0.029831	0.958034	0.00111428	0.000954973	0.000960453	0.0010876	0.000878487	0.0010668	0.00108667	0.000894495	0.00201738
CL14529.Contig2_All	0.00177874	0.0241264	0.965592	0.00094209	0.000805767	0.000815603	0.000927779	0.000741631	0.000899967	0.000916768	0.000760606	0.00169297
CL1453.Contig3_All	0.0228848	0.0328109	0.0239679	0.0549575	0.104951	0.0307327	0.0244404	0.191358	0.133996	0.231016	0.0367872	0.112097
CL14549.Contig5_All	0.115211	0.147202	0.120274	0.0402245	0.0668509	0.0416242	0.0731616	0.0547106	0.0455739	0.093884	0.0729255	0.128357
CL14559.Contig1_All	0.242097	0.0203164	0.0216847	0.0218249	0.0165044	0.0382225	0.448329	0.0184173	0.0187481	0.019805	0.116814	0.0172369
CL14562.Contig1_All	0.0186061	0.0314891	0.0222945	0.040094	0.129692	0.02456	0.0191258	0.175375	0.0965161	0.262332	0.0274662	0.152448
CL14576.Contig3_All	0.103064	0.0391827	0.0365638	0.10975	0.0398997	0.0941044	0.150039	0.0582476	0.0819224	0.0546265	0.190856	0.0417437
CL1458.Contig2_All	0.046368	0.200195	0.5866	0.0214071	0.0140189	0.017597	0.0214475	0.0139072	0.0184036	0.0165737	0.0165055	0.0269759
CL1458.Contig5_All	0.01342	0.722528	0.153837	0.0101109	0.0111285	0.00791543	0.00828407	0.00964456	0.0110417	0.0129915	0.00767418	0.031424
CL14591.Contig1_All	0.0314175	0.396951	0.316954	0.0264885	0.0269135	0.0218337	0.0201167	0.0236111	0.0282114	0.0283077	0.0181733	0.0610221
CL14593.Contig2_All	0.0419824	0.018706	0.0171114	0.0360247	0.047928	0.0687143	0.0939971	0.0677845	0.0432418	0.0554638	0.480022	0.0290237
CL14612.Contig1_All	0.0412178	0.019478	0.0194689	0.0521976	0.0353033	0.512303	0.0775854	0.0485834	0.049499	0.0308046	0.0904292	0.0231292
CL14613.Contig1_All	0.245596	0.109304	0.121687	0.0369354	0.0466384	0.0477313	0.110149	0.040908	0.0371247	0.0558172	0.0809441	0.0671649
CL14618.Contig22_All	0.0117091	0.0133308	0.0105657	0.0134795	0.50974	0.0154086	0.0137995	0.107089	0.0239741	0.209312	0.0225497	0.0490416
CL1462.Contig10_All	0.0676373	0.154004	0.0976244	0.0483345	0.066602	0.0359877	0.0487965	0.0615914	0.0586008	0.115515	0.0548758	0.190431
CL1462.Contig12_All	0.0156266	0.0224081	0.0171782	0.0441094	0.138358	0.0288459	0.0173831	0.353448	0.139996	0.125863	0.0252528	0.0715297
CL1462.Contig13_All	0.0408819	0.0238984	0.0218644	0.1364	0.0503287	0.200957	0.0698714	0.101859	0.142619	0.0539326	0.123491	0.0338961
CL14636.Contig6_All	0.0758031	0.0860078	0.0833204	0.0480942	0.134025	0.0779871	0.0713909	0.0876359	0.0598247	0.0944862	0.0730195	0.108405
CL14638.Contig4_All	0.107642	0.0217284	0.0225783	0.0533806	0.0216705	0.129409	0.359039	0.0289484	0.0369899	0.0247898	0.173653	0.020171
CL14646.Contig2_All	0.647368	0.0186235	0.0215547	0.015715	0.0113641	0.0261841	0.159348	0.0121686	0.0130555	0.0132693	0.0483788	0.0129704
CL14650.Contig2_All	0.0174356	0.0177508	0.0147988	0.0225782	0.433975	0.0305212	0.0220766	0.194464	0.0404131	0.121276	0.03589	0.0488208
CL1466.Contig2_All	0.0679782	0.0723798	0.0768086	0.217934	0.043436	0.142993	0.0592115	0.0555265	0.119069	0.0431398	0.0509873	0.0505367
CL14661.Contig4_All	0.418403	0.0485515	0.0520746	0.0374353	0.0254309	0.0442701	0.158531	0.0278899	0.0313463	0.0330188	0.0899294	0.0331194
CL14666.Contig3_All	0.0488567	0.0487737	0.0387342	0.0321749	0.150223	0.0369708	0.0516467	0.0943805	0.0456884	0.242952	0.0790426	0.130557
CL14689.Contig1_All	0.0226593	0.0243451	0.01878	0.0397359	0.113748	0.03009	0.027053	0.214052	0.0802414	0.306913	0.0479988	0.0743829
CL14689.Contig2_All	0.0287834	0.033224	0.0248887	0.0421018	0.104609	0.0309389	0.0318843	0.140443	0.0746689	0.33073	0.0531291	0.104599
CL1469.Contig1_All	0.0438285	0.0185975	0.01874	0.101003	0.0226065	0.512121	0.0758641	0.0343418	0.0570638	0.0234272	0.0734235	0.0189831
CL14691.Contig4_All	0.205242	0.0665951	0.0681659	0.0366433	0.0568357	0.0569353	0.161438	0.0491567	0.0387128	0.0655134	0.132223	0.0625383
CL14691.Contig9_All	0.358897	0.0768612	0.0868833	0.0335448	0.0351905	0.0441601	0.12688	0.0331853	0.0318929	0.04304	0.0814289	0.0480364
CL14699.Contig6_All	0.0810281	0.0164128	0.016734	0.0356656	0.0183667	0.0862914	0.417327	0.0242611	0.0276805	0.0212288	0.23864	0.016364
CL14701.Contig1_All	0.0683941	0.0199238	0.0205576	0.060946	0.0240433	0.360533	0.183773	0.0334174	0.0428622	0.0251822	0.140432	0.0199357
CL14701.Contig4_All	0.0794364	0.0398538	0.0442597	0.0881474	0.0373329	0.371155	0.0936083	0.0457015	0.0634711	0.0342613	0.0693818	0.0333913
CL14709.Contig1_All	0.0237831	0.587747	0.145199	0.0207441	0.0233758	0.014763	0.0154285	0.0205816	0.0237284	0.0294376	0.0150598	0.0801518
CL14715.Contig1_All	0.153612	0.0575416	0.0521294	0.0548095	0.049812	0.0570361	0.150114	0.0565132	0.0544488	0.0752455	0.177396	0.0613418
CL14715.Contig10_All	0.0528548	0.0194451	0.0185172	0.0282878	0.0428386	0.0663348	0.135575	0.0488609	0.0319841	0.044916	0.483214	0.0271709
CL14715.Contig3_All	0.159229	0.0397359	0.0397453	0.0326078	0.0467815	0.0579936	0.231651	0.0445281	0.0341288	0.054058	0.21644	0.0431011
CL14715.Contig7_All	0.0230521	0.0245723	0.0188425	0.0297133	0.117591	0.0257029	0.0268808	0.138356	0.0524083	0.414217	0.0477593	0.0809047
CL14716.Contig1_All	0.0557835	0.194828	0.491719	0.0303613	0.0245201	0.0305616	0.0306202	0.0227716	0.0279453	0.0253225	0.0238802	0.0416859
CL14716.Contig2_All	0.0690424	0.0288732	0.0285151	0.196705	0.0305957	0.230212	0.108089	0.0474499	0.0897805	0.0349872	0.107138	0.0286124
CL14716.Contig7_All	0.0180696	0.0181665	0.0160753	0.462045	0.0242023	0.057741	0.0204795	0.0443439	0.266258	0.0255847	0.0243987	0.0226359
CL14718.Contig3_All	0.0346569	0.0219055	0.0206544	0.145094	0.0403884	0.346524	0.0533995	0.0733037	0.126318	0.0384945	0.0711465	0.0281149
CL14727.Contig13_All	0.0109373	0.0118377	0.00961593	0.0154484	0.509942	0.0183433	0.0135609	0.200496	0.0296901	0.120587	0.0224422	0.0371
CL14727.Contig3_All	0.0244765	0.038167	0.0285817	0.0221528	0.271811	0.0238557	0.0243008	0.0844748	0.0352079	0.228426	0.0332158	0.18533
CL14727.Contig6_All	0.00898191	0.0113007	0.0089844	0.0104636	0.69433	0.012295	0.0101644	0.0707653	0.0184614	0.0975615	0.0151949	0.0414966
CL14727.Contig8_All	0.0268835	0.0241304	0.0207513	0.0333662	0.293165	0.0524001	0.0361962	0.216504	0.0561788	0.123568	0.0603586	0.056498
CL14728.Contig1_All	0.479049	0.0211919	0.0243892	0.019068	0.0145568	0.0361848	0.274281	0.0155055	0.016099	0.0164752	0.0675395	0.0156594
CL14728.Contig2_All	0.00967798	0.00935738	0.00845465	0.819453	0.00880583	0.0236149	0.010159	0.0145138	0.0652388	0.0100274	0.0110487	0.00964909
CL14741.Contig1_All	0.0571595	0.0718315	0.0695905	0.0934731	0.0970743	0.132971	0.057328	0.0996777	0.111101	0.0711079	0.0583651	0.0803201
CL14743.Contig5_All	0.227827	0.0937729	0.133912	0.0494317	0.042381	0.086851	0.119565	0.0404111	0.0435024	0.0417232	0.0705931	0.0500302
CL14754.Contig1_All	0.224487	0.0609116	0.0624469	0.0355652	0.0505967	0.0547544	0.175245	0.04545	0.0368398	0.0599142	0.137619	0.0561699
CL14756.Contig6_All	0.0079498	0.0118022	0.00881563	0.0116854	0.500263	0.0106896	0.00860792	0.102591	0.0236215	0.237155	0.0128376	0.0639816
CL14767.Contig4_All	0.0545004	0.0535499	0.0508316	0.0685033	0.133045	0.134352	0.0629859	0.122185	0.0903593	0.0827132	0.071274	0.0757006
CL14767.Contig5_All	0.0168346	0.0237485	0.0178809	0.0472284	0.117879	0.0279414	0.01865	0.310504	0.148449	0.163743	0.0279232	0.079218
CL14771.Contig3_All	0.0106279	0.0112029	0.00901775	0.0265869	0.0822868	0.0216959	0.0134853	0.613437	0.0719554	0.0863629	0.0231502	0.0301906
CL14774.Contig3_All	0.0470648	0.028678	0.0254596	0.174409	0.0490729	0.112821	0.0716344	0.0965255	0.166663	0.0631983	0.124215	0.0402588
CL14783.Contig1_All	0.0197549	0.0203114	0.0167111	0.166053	0.0371211	0.0427954	0.0232497	0.0848035	0.474147	0.0479509	0.0332962	0.0338059
CL14783.Contig2_All	0.0169294	0.0208141	0.0158697	0.0390382	0.115222	0.026098	0.019608	0.316848	0.100538	0.228378	0.0320175	0.068638
CL14783.Contig3_All	0.0213608	0.61359	0.158087	0.0167178	0.0209848	0.0130404	0.0137076	0.0176004	0.0191657	0.024985	0.0131571	0.0676039
CL14792.Contig2_All	0.404883	0.0558853	0.0625887	0.0499788	0.0249334	0.0525831	0.14068	0.0286092	0.0370294	0.0317289	0.0776906	0.0334096
CL148.Contig11_All	0.14686	0.0181162	0.0188924	0.0200129	0.0175414	0.0383401	0.504411	0.0193406	0.018159	0.0206986	0.160635	0.0169927
CL148.Contig12_All	0.198971	0.0244454	0.0255544	0.0239145	0.0226744	0.0435065	0.400168	0.0241697	0.0221716	0.0268964	0.164955	0.0225725
CL148.Contig13_All	0.140911	0.0204868	0.0210989	0.0221759	0.0211948	0.0424907	0.440566	0.0230598	0.0207487	0.025002	0.202209	0.0200561
CL148.Contig21_All	0.0144098	0.707742	0.170494	0.0118179	0.010091	0.00832375	0.00865294	0.00945593	0.0120982	0.0122326	0.00788025	0.0268011
CL148.Contig22_All	0.152116	0.0209823	0.0217177	0.0222414	0.0210987	0.0423292	0.44281	0.0228561	0.0207145	0.0248754	0.188057	0.0202018
CL148.Contig23_All	0.0159297	0.0136569	0.0121589	0.613497	0.0176438	0.048188	0.0189618	0.0330225	0.16672	0.0201601	0.023342	0.0167192
CL148.Contig24_All	0.140401	0.0204785	0.0210837	0.0221874	0.0212203	0.042519	0.439987	0.0230916	0.0207668	0.0250343	0.203162	0.0200679
CL148.Contig25_All	0.0126078	0.0134405	0.0108913	0.0152203	0.526702	0.0185686	0.0154758	0.137898	0.0273121	0.152669	0.0257957	0.0434191
CL148.Contig26_All	0.0157887	0.0135168	0.0120453	0.619414	0.0174023	0.0479639	0.018788	0.0324989	0.163152	0.0198581	0.023075	0.0164974
CL148.Contig27_All	0.146554	0.0205931	0.0212698	0.0221051	0.0209305	0.0421682	0.445194	0.0227507	0.0205985	0.0246987	0.193184	0.0199533
CL148.Contig5_All	0.138319	0.0200818	0.0206768	0.0219316	0.0208026	0.0420947	0.446383	0.022702	0.0204801	0.0245503	0.202309	0.0196682
CL148.Contig6_All	0.105602	0.0225266	0.0228658	0.0543992	0.0231249	0.104612	0.330238	0.0312884	0.0391716	0.027539	0.216883	0.0217496
CL14806.Contig4_All	0.0740263	0.0463365	0.0405149	0.0374323	0.120222	0.0541982	0.0941	0.092326	0.0485169	0.147365	0.160362	0.0846001
CL14809.Contig4_All	0.497139	0.0210906	0.0238505	0.0188956	0.0143031	0.0331592	0.258429	0.0153509	0.0159864	0.0166535	0.0694233	0.0157189
CL1482.Contig1_All	0.0274191	0.0871259	0.0575809	0.0346124	0.124802	0.0292224	0.0236466	0.0744591	0.0547831	0.105143	0.0272986	0.353907
CL1482.Contig3_All	0.00707265	0.00853861	0.00681639	0.0086324	0.738815	0.0101307	0.00820205	0.0687962	0.0155948	0.0842289	0.0126362	0.0305362
CL14827.Contig5_All	0.229039	0.0983924	0.0948516	0.0443576	0.046313	0.0476703	0.117494	0.0451213	0.0437057	0.0642644	0.0981061	0.0706849
CL1483.Contig11_All	0.045664	0.398829	0.232005	0.0237536	0.0347005	0.021738	0.0272912	0.027668	0.0267316	0.0419474	0.0254102	0.0942612
CL1483.Contig12_All	0.0192444	0.0231456	0.0196839	0.517606	0.022647	0.039113	0.0194537	0.0381752	0.2254	0.0267022	0.0222654	0.0265634
CL1483.Contig13_All	0.104436	0.258575	0.24956	0.0473457	0.0317231	0.0351534	0.0499972	0.0324799	0.0420446	0.0422246	0.0412703	0.0651898
CL1483.Contig7_All	0.0511371	0.378739	0.241126	0.0246875	0.0349144	0.0227826	0.0297328	0.0282292	0.0273897	0.0428169	0.0273539	0.0910918
CL14834.Contig1_All	0.110001	0.206017	0.155728	0.0488822	0.0477469	0.0391251	0.0618935	0.0462229	0.0500643	0.0704535	0.0581566	0.105709
CL14834.Contig2_All	0.0673265	0.0130208	0.0130414	0.0192656	0.0159891	0.0401125	0.38641	0.0191688	0.0177002	0.0189398	0.375087	0.0139386
CL14836.Contig1_All	0.0251546	0.0272172	0.021205	0.0651018	0.0940525	0.0390155	0.030063	0.242595	0.156333	0.178119	0.0508526	0.0702899
CL14837.Contig5_All	0.101349	0.0103195	0.0109916	0.0140112	0.00917649	0.0283358	0.70084	0.0107715	0.0114686	0.010733	0.0829512	0.00905234
CL14838.Contig1_All	0.0532538	0.209823	0.520544	0.0208208	0.0218658	0.0220184	0.0271017	0.0189719	0.0205115	0.0235234	0.0213813	0.0401852
CL1484.Contig1_All	0.101652	0.019126	0.019157	0.0228994	0.0227353	0.0439029	0.357453	0.025406	0.0220176	0.0271791	0.318074	0.0203986
CL14843.Contig1_All	0.0542045	0.174363	0.142925	0.134076	0.0477207	0.0574935	0.0400269	0.0554951	0.114253	0.0537975	0.0380263	0.0876181
CL14844.Contig1_All	0.0774654	0.0479	0.0401132	0.0482776	0.083403	0.0517992	0.0942943	0.0899594	0.0604126	0.147811	0.175865	0.0826988
CL14845.Contig65_All	0.029995	0.0671208	0.050172	0.0501591	0.180056	0.0430014	0.0283299	0.122363	0.0884442	0.115609	0.0337566	0.190992
CL14847.Contig1_All	0.0428484	0.0341684	0.0335089	0.198825	0.0426357	0.271911	0.050997	0.0637263	0.13423	0.038887	0.0523159	0.0359462
CL14847.Contig2_All	0.0440263	0.0253516	0.0260999	0.123269	0.0282032	0.480423	0.0574059	0.0402646	0.0718388	0.0268214	0.0520301	0.0242661
CL14858.Contig2_All	0.0307297	0.01571	0.0156747	0.0510247	0.0267055	0.622644	0.0527285	0.0384592	0.0453402	0.0235745	0.0591583	0.0182502
CL14861.Contig5_All	0.0256854	0.0261973	0.0215995	0.248019	0.0373567	0.0488529	0.0290131	0.0747134	0.359781	0.0503473	0.0394851	0.0389488
CL14870.Contig1_All	0.00709317	0.00931512	0.00714862	0.00896969	0.602765	0.00921431	0.00794291	0.074786	0.0167896	0.201008	0.0123291	0.0426393
CL14872.Contig5_All	0.169954	0.183497	0.233279	0.0534004	0.0308031	0.0433888	0.0671272	0.03244	0.0432477	0.0392527	0.0490682	0.0545421
CL14874.Contig3_All	0.0865193	0.0739361	0.0824376	0.0887264	0.0656273	0.18441	0.0828598	0.0687953	0.0819982	0.0545619	0.0694215	0.0607066
CL14884.Contig4_All	0.00430697	0.00548659	0.0042964	0.00637968	0.773731	0.0066204	0.00497414	0.0796478	0.0128493	0.0725387	0.00772438	0.0214449
CL14889.Contig1_All	0.0177836	0.0200117	0.0157221	0.0180509	0.310948	0.0203364	0.020517	0.10732	0.030433	0.330455	0.033651	0.0747721
CL14900.Contig2_All	0.0297138	0.0223051	0.0194461	0.073661	0.0932674	0.0978697	0.0456195	0.265883	0.136012	0.0861746	0.088146	0.0419018
CL14905.Contig12_All	0.00301857	0.0490627	0.93287	0.00166121	0.0014334	0.00142064	0.00159838	0.00131643	0.00159853	0.00163279	0.00132301	0.00306442
CL14909.Contig49_All	0.244143	0.0193047	0.0207199	0.0210068	0.0155125	0.0372832	0.463432	0.0173652	0.0178668	0.0185186	0.108647	0.0162001
CL14914.Contig1_All	0.0341528	0.0194252	0.0188905	0.0701406	0.0378795	0.507184	0.0567767	0.0585706	0.0681701	0.0328737	0.0716015	0.0243349
CL14914.Contig10_All	0.0309457	0.0152842	0.0154317	0.082283	0.0192858	0.628833	0.0481385	0.0290569	0.0490686	0.0189251	0.0470146	0.0157334
CL14914.Contig11_All	0.0446101	0.0163777	0.0166912	0.0654141	0.0205542	0.550632	0.091355	0.029999	0.0428325	0.0210623	0.0837066	0.0167651
CL14914.Contig12_All	0.0395884	0.0167965	0.0168591	0.0863834	0.0215231	0.550608	0.0714042	0.0328637	0.0522835	0.0220991	0.0720135	0.0175775
CL14914.Contig13_All	0.0549314	0.0180136	0.0189897	0.0476683	0.0220159	0.530427	0.117929	0.0290702	0.0356197	0.0214089	0.0862601	0.0176657
CL14914.Contig14_All	0.0250565	0.0129763	0.0128599	0.0621363	0.0196374	0.670952	0.0413516	0.0304269	0.0456214	0.0185594	0.0458337	0.0145886
CL14914.Contig15_All	0.0650668	0.0192526	0.0201502	0.0551281	0.0227522	0.433468	0.160119	0.0308165	0.0391451	0.0231526	0.11214	0.0188093
CL14914.Contig16_All	0.0338324	0.021721	0.0209396	0.134469	0.0352463	0.425971	0.0492212	0.0584706	0.103798	0.0326423	0.0578641	0.025824
CL14914.Contig17_All	0.0338877	0.0196255	0.0190484	0.0736294	0.0381046	0.501789	0.055504	0.0595508	0.0712813	0.0331275	0.0698466	0.0246048
CL14914.Contig18_All	0.028501	0.0138465	0.0137453	0.0479643	0.0236872	0.644316	0.0521191	0.035107	0.0417698	0.0215255	0.0611797	0.0162386
CL14914.Contig19_All	0.0309926	0.013636	0.0138393	0.0652536	0.0171777	0.658921	0.0528494	0.0255681	0.040269	0.0171115	0.0504008	0.0139814
CL14914.Contig2_All	0.128491	0.0929889	0.103841	0.177578	0.0351041	0.095197	0.0837157	0.0441833	0.0861992	0.0415099	0.0623121	0.0488798
CL14914.Contig20_All	0.0310558	0.0139652	0.0138853	0.0469626	0.0236162	0.621528	0.061614	0.0348747	0.0404623	0.0219591	0.0737607	0.0163165
CL14914.Contig21_All	0.0293267	0.0143097	0.0142386	0.0477815	0.0244837	0.638578	0.0531544	0.0358246	0.0420097	0.0220511	0.0615089	0.0167328
CL14914.Contig23_All	0.0919616	0.0222564	0.0234832	0.0600062	0.0235385	0.264329	0.2569	0.0314961	0.0408579	0.0251065	0.139341	0.0207235
CL14914.Contig24_All	0.0982919	0.0215779	0.0230941	0.0353731	0.0258399	0.155595	0.370471	0.0304044	0.030338	0.0257335	0.162313	0.0209678
CL14914.Contig25_All	0.0333798	0.0148565	0.0148166	0.0466645	0.0253345	0.600654	0.0668325	0.0366716	0.0410289	0.0233076	0.0791052	0.0173483
CL14914.Contig3_All	0.0350345	0.0208381	0.0200908	0.0792875	0.0421441	0.462435	0.0569145	0.0671579	0.0794377	0.0364132	0.0735505	0.026696
CL14914.Contig4_All	0.0325408	0.0136986	0.0137654	0.0432719	0.0219434	0.628602	0.0671791	0.0314776	0.0363737	0.0205688	0.0750444	0.0155347
CL14914.Contig5_All	0.0854396	0.021346	0.022694	0.0510601	0.0238647	0.305445	0.245028	0.0309965	0.0374444	0.0244517	0.132062	0.020168
CL14914.Contig7_All	0.217129	0.0172317	0.0189964	0.0239124	0.0132099	0.0470788	0.514773	0.0156173	0.0181369	0.0152943	0.0849408	0.0136803
CL14914.Contig8_All	0.0290695	0.0121541	0.0126287	0.0391936	0.0155656	0.719896	0.0506861	0.0213848	0.0285163	0.0146996	0.0439612	0.0122446
CL14914.Contig9_All	0.0362936	0.0232082	0.0221933	0.0912889	0.0485137	0.403499	0.0562096	0.0788867	0.0956941	0.0411873	0.0726805	0.0303453
CL14917.Contig1_All	0.0427067	0.338831	0.331113	0.0436267	0.0245193	0.027722	0.0256205	0.0252239	0.0384701	0.0284649	0.0221891	0.0515133
CL14917.Contig2_All	0.0559821	0.359129	0.348637	0.0254677	0.0211217	0.0204176	0.0274989	0.0201387	0.0242459	0.0270008	0.0230431	0.0473173
CL14923.Contig3_All	0.0188495	0.0192192	0.015916	0.0763308	0.0759623	0.0502458	0.0240143	0.29434	0.271432	0.0751398	0.0380268	0.0405239
CL14928.Contig1_All	0.0175078	0.0260009	0.0202228	0.0426608	0.202367	0.0332907	0.0192609	0.298725	0.111904	0.119688	0.0269018	0.081471
CL1493.Contig3_All	0.288837	0.0661116	0.0674272	0.0371545	0.0403713	0.0477728	0.156488	0.0393013	0.0362501	0.0525701	0.115424	0.0522917
CL14931.Contig2_All	0.0190596	0.358991	0.499073	0.0136012	0.0121923	0.0111987	0.0111955	0.0110573	0.0136049	0.0133934	0.00968154	0.0269512
CL14931.Contig3_All	0.00459282	0.0699813	0.902102	0.00255657	0.0022452	0.00221489	0.00245866	0.00204915	0.00247312	0.00252882	0.00203731	0.00476054
CL14951.Contig1_All	0.0207772	0.0187315	0.0152321	0.0372237	0.123617	0.0355468	0.0280566	0.357663	0.0755861	0.182699	0.0560586	0.0488083
CL1497.Contig1_All	0.0326448	0.132956	0.717957	0.0127082	0.0107575	0.0124671	0.0153486	0.00992826	0.0117331	0.0119627	0.0116984	0.0198386
CL1497.Contig2_All	0.120472	0.147836	0.247441	0.0611915	0.0409621	0.0758479	0.0687885	0.0403471	0.0514272	0.0404838	0.0488852	0.0563168
CL1497.Contig3_All	0.0288978	0.0865754	0.0512842	0.0252985	0.0723274	0.0206019	0.0232612	0.0497564	0.03625	0.120181	0.0278086	0.457758
CL14979.Contig2_All	0.0754055	0.0130696	0.0132838	0.0221514	0.014343	0.046097	0.511382	0.0179165	0.0186193	0.0170333	0.237617	0.0130824
CL14989.Contig1_All	0.0132474	0.0154943	0.0118125	0.015374	0.141039	0.0148114	0.0150591	0.0918987	0.027204	0.565476	0.0253332	0.0632502
CL15008.Contig2_All	0.00709634	0.0536595	0.908518	0.00352557	0.00285703	0.00316805	0.00359442	0.00266173	0.00327214	0.00319387	0.00285479	0.00559844
CL15015.Contig6_All	0.0132331	0.0145308	0.0112841	0.0176369	0.166508	0.0169941	0.0158329	0.150242	0.0332651	0.479185	0.0279525	0.0533343
CL15015.Contig7_All	0.0215228	0.0210714	0.0166025	0.0277896	0.141863	0.0267566	0.0267401	0.173948	0.0498112	0.37772	0.0507141	0.0654606
CL15018.Contig2_All	0.0289635	0.0296164	0.0262034	0.150153	0.0669181	0.116109	0.0351169	0.127499	0.273548	0.0560429	0.0448964	0.0449341
CL1502.Contig1_All	0.151186	0.0385747	0.0407802	0.117519	0.028806	0.149609	0.191004	0.0389587	0.0627435	0.0338993	0.116123	0.0307963
CL15024.Contig2_All	0.0166494	0.0194901	0.0157226	0.0171674	0.51897	0.0214285	0.0190732	0.0987784	0.0287037	0.149893	0.0288573	0.065266
CL15035.Contig1_All	0.0279481	0.0642567	0.0404842	0.0416151	0.0838289	0.0256036	0.0248893	0.0821567	0.0698326	0.183432	0.032358	0.323595
CL15035.Contig2_All	0.010618	0.0127011	0.00965166	0.0149478	0.127138	0.0132646	0.0122268	0.118382	0.0290326	0.579385	0.0206801	0.051972
CL15036.Contig1_All	0.0239451	0.60649	0.209234	0.0139862	0.0159057	0.0114608	0.0138047	0.0137704	0.0150123	0.0197697	0.0126014	0.04402
CL15041.Contig1_All	0.14126	0.0141906	0.0155272	0.0158522	0.0129389	0.0368132	0.619083	0.0141327	0.0138173	0.0142575	0.0897996	0.0123277
CL15041.Contig3_All	0.2347	0.0171907	0.0193119	0.0184237	0.0138533	0.0408091	0.515855	0.0151332	0.0155217	0.0153337	0.0800248	0.0138427
CL15041.Contig4_All	0.140828	0.0142401	0.0155771	0.015905	0.0130142	0.0369928	0.618235	0.0142095	0.0138755	0.0143332	0.0904034	0.012386
CL15044.Contig1_All	0.0380153	0.0422546	0.0316649	0.0475109	0.0998476	0.0357041	0.0409328	0.121891	0.0758341	0.281356	0.0669481	0.118041
CL15044.Contig10_All	0.0263824	0.0283808	0.0217745	0.0452092	0.107804	0.0329601	0.0309621	0.186575	0.087223	0.294834	0.0542372	0.0836582
CL15044.Contig13_All	0.0274989	0.0274695	0.0213199	0.0363038	0.116389	0.0311813	0.0328986	0.154895	0.0631618	0.346779	0.0605109	0.0815922
CL15044.Contig14_All	0.0316849	0.0290004	0.0229776	0.0321683	0.135069	0.0327736	0.038758	0.132932	0.0514344	0.33658	0.0737963	0.0828259
CL15044.Contig2_All	0.0286377	0.0426531	0.0299661	0.0321128	0.103394	0.0249939	0.0280447	0.0910446	0.0520693	0.341536	0.0412364	0.184311
CL15044.Contig3_All	0.0408118	0.0417044	0.0318463	0.0526718	0.0978794	0.0395603	0.0454789	0.129389	0.0831141	0.254145	0.0771715	0.106227
CL15046.Contig1_All	0.0153476	0.0375676	0.0238222	0.022266	0.0821426	0.0154592	0.0139799	0.0609967	0.040092	0.154914	0.0181984	0.515214
CL15046.Contig5_All	0.0384232	0.061841	0.0439884	0.105062	0.073316	0.0428312	0.0366642	0.110114	0.180208	0.132082	0.0485416	0.126928
CL15048.Contig1_All	0.0543179	0.120211	0.0950757	0.198694	0.045549	0.0575249	0.0421374	0.0588714	0.147505	0.0570306	0.042015	0.0810695
CL15062.Contig2_All	0.0484141	0.0206462	0.0195868	0.066461	0.0415148	0.206484	0.11536	0.0674882	0.0656414	0.0437671	0.277161	0.0274752
CL15067.Contig1_All	0.0506632	0.0184902	0.0172352	0.0256846	0.0372929	0.0473457	0.118335	0.0432261	0.0290692	0.0448405	0.541532	0.0262859
CL15067.Contig2_All	0.0967656	0.0419085	0.0372564	0.0432126	0.0627597	0.0545636	0.134003	0.0677867	0.0493311	0.0942585	0.25851	0.0596443
CL15067.Contig3_All	0.151941	0.0450774	0.0432542	0.0849249	0.0366831	0.0793768	0.180829	0.0486717	0.0642206	0.0502877	0.172715	0.0420176
CL15070.Contig2_All	0.139451	0.0557366	0.0523056	0.0380612	0.0684481	0.0559271	0.151602	0.0602589	0.0427277	0.0863497	0.180805	0.0683269
CL1509.Contig1_All	0.040188	0.179859	0.0938617	0.0593448	0.060661	0.0322011	0.0306852	0.0614217	0.0789065	0.0917895	0.034071	0.237011
CL1517.Contig1_All	0.0355232	0.0274273	0.0226386	0.0379593	0.139078	0.0438215	0.049431	0.170634	0.0602121	0.235613	0.110887	0.0667748
CL1520.Contig1_All	0.0303814	0.054671	0.043338	0.042236	0.24942	0.0447879	0.0301321	0.128519	0.0712696	0.119265	0.0368038	0.149176
CL1520.Contig10_All	0.0207667	0.057858	0.0382548	0.0261316	0.131949	0.022083	0.0184869	0.0686969	0.0434675	0.11443	0.0223488	0.435527
CL1520.Contig11_All	0.0277448	0.159068	0.0803448	0.0292188	0.063944	0.0223763	0.0213029	0.0461103	0.0410547	0.0764848	0.0233785	0.408972
CL1520.Contig18_All	0.0269257	0.100919	0.0616823	0.0265737	0.0902886	0.023233	0.0219008	0.0532359	0.0389364	0.0926635	0.0248165	0.438825
CL1520.Contig19_All	0.167074	0.143627	0.157497	0.0373992	0.0554993	0.047351	0.087706	0.0451974	0.0393907	0.0635474	0.0706221	0.0850883
CL1520.Contig2_All	0.0304796	0.119091	0.0745181	0.0325711	0.0990891	0.0281963	0.0248358	0.0612488	0.0476687	0.0929714	0.0276377	0.361692
CL1520.Contig20_All	0.0657748	0.187803	0.135734	0.0334948	0.0774546	0.0347495	0.0455556	0.0528536	0.0411173	0.0914692	0.0464592	0.187534
CL1520.Contig21_All	0.0252822	0.0556258	0.0387058	0.0234581	0.163402	0.0230012	0.0227711	0.0681391	0.0363667	0.155932	0.0283864	0.35893
CL1520.Contig3_All	0.0181206	0.034058	0.0249359	0.0322158	0.279518	0.026365	0.0183191	0.153854	0.0675773	0.155285	0.0243093	0.165442
CL1520.Contig4_All	0.0342928	0.278244	0.116385	0.0305959	0.0518252	0.0230329	0.0243696	0.0408638	0.0394124	0.06865	0.0257546	0.266573
CL1520.Contig5_All	0.0223619	0.0485802	0.0346332	0.0258542	0.229572	0.0247452	0.0209596	0.0852301	0.0431874	0.147261	0.026288	0.291327
CL1520.Contig6_All	0.030969	0.222557	0.103842	0.0319537	0.0600318	0.0241384	0.0230654	0.0453756	0.0431825	0.0713616	0.0246525	0.318871
CL1520.Contig8_All	0.0256138	0.0696399	0.0455613	0.0229355	0.109006	0.0213726	0.0217524	0.0554355	0.0342519	0.120483	0.0259929	0.447956
CL1524.Contig3_All	0.0484695	0.0771098	0.0598463	0.0315128	0.163307	0.0367075	0.0434118	0.0792225	0.0439156	0.15847	0.0527458	0.205282
CL1537.Contig1_All	0.0434102	0.0401545	0.0332089	0.236439	0.0463625	0.0626728	0.0475491	0.0818348	0.22277	0.0679124	0.06365	0.0540365
CL1537.Contig2_All	0.0401485	0.221631	0.583592	0.0196052	0.0131619	0.0157105	0.0190621	0.0130003	0.0171404	0.0157256	0.014989	0.0262338
CL1540.Contig2_All	0.0688651	0.0400589	0.0405875	0.0631916	0.0765852	0.247243	0.100399	0.0828722	0.0687145	0.0581339	0.105509	0.0478401
CL1547.Contig4_All	0.037191	0.0355274	0.0277031	0.0348298	0.121704	0.0337912	0.0428199	0.11524	0.0534482	0.320915	0.0763618	0.100469
CL1550.Contig3_All	0.0225761	0.0354605	0.0279763	0.0478533	0.232583	0.0423181	0.0241361	0.212989	0.104577	0.116167	0.0318699	0.101493
CL1550.Contig9_All	0.0246044	0.0423164	0.0328075	0.0583268	0.183144	0.0450351	0.0254716	0.192412	0.131957	0.114357	0.0326907	0.116878
CL1551.Contig8_All	0.0580889	0.0315456	0.030953	0.371693	0.0274766	0.141725	0.0687507	0.0421889	0.10188	0.0319097	0.0650804	0.028708
CL1551.Contig9_All	0.0816963	0.0387298	0.0378051	0.267964	0.0320624	0.130968	0.0962384	0.0481505	0.1023	0.0392275	0.0900542	0.0348044
CL1559.Contig6_All	0.0124742	0.0138941	0.0107679	0.0167606	0.16927	0.0160877	0.0148553	0.147216	0.0318291	0.488835	0.0260083	0.052002
CL1559.Contig7_All	0.0403421	0.016721	0.0153417	0.0343894	0.0361723	0.0602636	0.0938207	0.0525441	0.038821	0.0445699	0.542457	0.0245576
CL1560.Contig7_All	0.332834	0.0404065	0.0467555	0.0609202	0.0228698	0.0864947	0.205421	0.0277113	0.0388778	0.0266853	0.0844849	0.0265385
CL1574.Contig1_All	0.0744839	0.026846	0.0278384	0.0491228	0.0419332	0.30273	0.164391	0.0500221	0.0462111	0.0375388	0.149503	0.0293794
CL1574.Contig2_All	0.0630355	0.0285568	0.0306401	0.0626725	0.0342927	0.464205	0.0923615	0.04226	0.0508143	0.0305257	0.0733851	0.0272505
CL1579.Contig3_All	0.0195069	0.0378718	0.0261446	0.0418753	0.133095	0.0253829	0.0193195	0.150703	0.0979683	0.213854	0.0264177	0.207861
CL1579.Contig4_All	0.0143344	0.0277144	0.018832	0.019588	0.132735	0.0152102	0.0139164	0.0783007	0.0364326	0.323089	0.0193187	0.300529
CL1580.Contig1_All	0.0167339	0.164513	0.730936	0.010587	0.00825618	0.00895797	0.00919603	0.00775386	0.00990201	0.00908373	0.00755012	0.0165295
CL1580.Contig2_All	0.0116256	0.363055	0.5565	0.00718782	0.00679181	0.00602186	0.0065414	0.006088	0.00722788	0.00771214	0.00562907	0.0156197
CL1581.Contig2_All	0.0105475	0.0138085	0.0110242	0.013015	0.65923	0.0153044	0.0118089	0.0843581	0.0232383	0.0919749	0.0170757	0.0486143
CL1581.Contig4_All	0.0194735	0.0284627	0.0223023	0.0598474	0.138051	0.0399366	0.0214438	0.275171	0.184927	0.104215	0.0295531	0.076617
CL1581.Contig5_All	0.0100327	0.0110765	0.00893448	0.0150838	0.471079	0.0170476	0.0123784	0.244203	0.0301347	0.123854	0.0205136	0.0356619
CL1593.Contig5_All	0.0329416	0.0464937	0.0408684	0.396839	0.0340382	0.0628054	0.0304308	0.0501753	0.1932	0.0374408	0.0315562	0.0432111
CL1595.Contig2_All	0.497567	0.0481196	0.0646009	0.0393178	0.0200734	0.0574161	0.121639	0.0220402	0.0283694	0.0225154	0.053306	0.0250349
CL1598.Contig1_All	0.0600035	0.0395153	0.0373408	0.0497762	0.138851	0.122415	0.0884281	0.121412	0.0649369	0.0913674	0.123862	0.062092
CL1599.Contig3_All	0.0158884	0.020309	0.0164755	0.0263821	0.412337	0.0296195	0.0183593	0.214806	0.0529101	0.105952	0.0264715	0.0604886
CL1609.Contig2_All	0.348238	0.0576624	0.0767435	0.0573372	0.0262793	0.0925458	0.145824	0.0294302	0.0394895	0.0284795	0.0666013	0.0313688
CL1612.Contig1_All	0.0609972	0.229315	0.399289	0.0297259	0.0334982	0.0324331	0.035075	0.0283383	0.0301767	0.0337987	0.0286429	0.05871
CL163.Contig1_All	0.0183062	0.0228085	0.0181381	0.0181145	0.473233	0.0218669	0.0202403	0.0936912	0.0298866	0.171558	0.0297977	0.0823593
CL1636.Contig1_All	0.0329158	0.033087	0.0305432	0.275466	0.0441166	0.133641	0.0370328	0.0716329	0.220655	0.0411428	0.0411877	0.038579
CL1656.Contig2_All	0.0683228	0.059374	0.0630843	0.125926	0.0555712	0.228298	0.0695292	0.0669998	0.101869	0.0481631	0.0614687	0.0513942
CL1659.Contig1_All	0.00956806	0.0897649	0.855665	0.00486201	0.00436022	0.00445373	0.00502002	0.00394969	0.00467819	0.00482536	0.00407495	0.0087774
CL1659.Contig2_All	0.0987764	0.118339	0.134875	0.0541521	0.0823464	0.0858249	0.0775175	0.0656889	0.0587917	0.0680047	0.0662137	0.0894694
CL1662.Contig2_All	0.0512935	0.0238263	0.0235466	0.0555029	0.0491046	0.361832	0.103056	0.0656434	0.0572049	0.0421163	0.136908	0.0299655
CL1683.Contig1_All	0.058736	0.0301015	0.0271502	0.132545	0.0476209	0.114521	0.0978756	0.0845349	0.119098	0.0627476	0.184878	0.0401908
CL1683.Contig2_All	0.0418137	0.0335893	0.0275194	0.0340164	0.148964	0.0405453	0.053345	0.124779	0.0505724	0.255755	0.104941	0.08416
CL1687.Contig1_All	0.198645	0.0269574	0.0300529	0.050354	0.0206259	0.114978	0.350171	0.0256039	0.0335955	0.0230522	0.10499	0.0209743
CL1687.Contig2_All	0.0502326	0.0668438	0.0588608	0.0432104	0.204458	0.0624837	0.0504507	0.107293	0.0607402	0.113835	0.0585389	0.123053
CL169.Contig1_All	0.0244431	0.0696046	0.0450598	0.0481959	0.109681	0.0298115	0.021993	0.0971676	0.092017	0.120221	0.0266847	0.315122
CL169.Contig5_All	0.0468416	0.00538641	0.0057466	0.00726468	0.00520343	0.0168946	0.838718	0.00602223	0.0061278	0.00588815	0.0510219	0.00488452
CL1696.Contig1_All	0.00404796	0.00517375	0.00409008	0.00557846	0.82977	0.00615725	0.0046408	0.0527242	0.010687	0.0507645	0.00702784	0.0193384
CL1696.Contig2_All	0.13491	0.0616201	0.059541	0.0382516	0.0804806	0.062123	0.141367	0.0642418	0.0436428	0.087801	0.151589	0.0744315
CL1696.Contig3_All	0.0144412	0.0143513	0.0119436	0.0367344	0.103727	0.0366669	0.0189845	0.528832	0.092323	0.0763761	0.0317126	0.0339074
CL17.Contig1_All	0.041181	0.0120001	0.0115565	0.0174205	0.0203002	0.0366651	0.131698	0.0239103	0.0182023	0.023538	0.6483	0.015228
CL1722.Contig1_All	0.0260112	0.0648529	0.0407596	0.0232301	0.0833115	0.019593	0.0219576	0.0528965	0.0344879	0.146392	0.0273168	0.459191
CL1722.Contig5_All	0.0302906	0.0416934	0.0321622	0.189506	0.0485239	0.0447596	0.0303523	0.0849782	0.324428	0.0697218	0.038822	0.0647616
CL1722.Contig6_All	0.0399015	0.0242399	0.0218646	0.0675958	0.0862572	0.140065	0.0714753	0.168409	0.0963727	0.0798492	0.162972	0.0409974
CL1725.Contig2_All	0.117827	0.171699	0.372281	0.0338632	0.0312014	0.0405044	0.0533403	0.0282769	0.0312892	0.032939	0.0377887	0.0489903
CL1727.Contig1_All	0.0153353	0.0156208	0.0127735	0.0182812	0.458088	0.0230382	0.0192348	0.161844	0.0324098	0.162862	0.0327698	0.0477419
CL1727.Contig2_All	0.0515379	0.0223358	0.0205335	0.0323767	0.057675	0.0619165	0.109642	0.0670083	0.0392128	0.0651047	0.437798	0.0348581
CL1733.Contig1_All	0.0239566	0.0346328	0.0281513	0.0354954	0.341661	0.0407324	0.0259089	0.158787	0.0640961	0.115544	0.034156	0.0968793
CL1736.Contig1_All	0.272708	0.0291238	0.0316702	0.0454224	0.0202914	0.069605	0.317874	0.0248864	0.0318574	0.0244173	0.109855	0.0222898
CL1736.Contig2_All	0.0773577	0.210722	0.475622	0.0300641	0.0192674	0.0253712	0.0332068	0.0193063	0.0253745	0.0230578	0.0247888	0.0358613
CL1752.Contig1_All	0.0158001	0.0194286	0.0154535	0.0550782	0.0947692	0.0343754	0.0186048	0.368059	0.210067	0.0908869	0.0279954	0.0494818
CL1756.Contig1_All	0.029783	0.443862	0.154076	0.0324576	0.0361161	0.0218092	0.0205225	0.0321137	0.0386613	0.0435975	0.0205017	0.126499
CL1762.Contig1_All	0.158262	0.100555	0.128873	0.125985	0.0345741	0.10213	0.0911026	0.0410861	0.0708801	0.0387213	0.0609612	0.0468697
CL1768.Contig3_All	0.0277275	0.0682019	0.0480965	0.0603167	0.134158	0.0395445	0.0258218	0.123106	0.119039	0.115132	0.0310881	0.207769
CL1768.Contig4_All	0.0180538	0.045769	0.029371	0.0311876	0.10198	0.0203014	0.0165881	0.082855	0.0603485	0.148344	0.0212387	0.423963
CL1773.Contig1_All	0.0447745	0.00623068	0.00661861	0.00878677	0.00656474	0.0233105	0.806513	0.00761172	0.00754057	0.00721932	0.0689642	0.00586561
CL1780.Contig3_All	0.0800197	0.0163522	0.0167636	0.0362439	0.0184051	0.0968026	0.422837	0.0243098	0.0278875	0.0209294	0.223227	0.0162218
CL1783.Contig2_All	0.0124153	0.0129684	0.0114121	0.698616	0.01383	0.0310289	0.0132346	0.0238765	0.137102	0.0156485	0.0151253	0.014743
CL1783.Contig4_All	0.00932928	0.0118439	0.00943282	0.0109793	0.689609	0.0129504	0.0105291	0.0730827	0.019389	0.0943577	0.015592	0.0429048
CL1795.Contig1_All	0.014133	0.025361	0.0175183	0.0212029	0.131977	0.0157945	0.0140876	0.0941233	0.0415556	0.395649	0.0201022	0.208496
CL1795.Contig3_All	0.0148056	0.0250524	0.0173973	0.0198936	0.113983	0.0153823	0.0147674	0.0814444	0.0366886	0.455485	0.0214398	0.18366
CL1795.Contig4_All	0.0118112	0.0314697	0.0198697	0.0135899	0.0664042	0.010991	0.0104394	0.0368327	0.0223618	0.0939293	0.0131193	0.669182
CL1807.Contig2_All	0.0287478	0.113654	0.0638715	0.0246392	0.0689272	0.0207063	0.022339	0.0453255	0.0345153	0.0929378	0.0253826	0.458953
CL1807.Contig3_All	0.00753468	0.00913173	0.00722857	0.00894578	0.704246	0.0102636	0.00868805	0.0700065	0.0160742	0.109915	0.0135338	0.0344324
CL1808.Contig1_All	0.0149969	0.5133	0.377003	0.00915403	0.00960693	0.00780896	0.00860823	0.00836717	0.00951242	0.0109343	0.00755079	0.0231571
CL1813.Contig2_All	0.0557048	0.0167388	0.0160291	0.0221228	0.0284935	0.0437506	0.153708	0.0322212	0.0236362	0.0334662	0.552551	0.0215775
CL1817.Contig1_All	0.0348904	0.251077	0.579071	0.0147609	0.0121922	0.0126574	0.0164984	0.0114689	0.0138066	0.0147269	0.0132517	0.0255987
CL1820.Contig3_All	0.575212	0.0504595	0.0689818	0.0252591	0.0190063	0.0357518	0.092824	0.0190851	0.0212132	0.0216807	0.0454516	0.0250742
CL1822.Contig1_All	0.0590248	0.0276336	0.0269252	0.0525532	0.0668702	0.221932	0.12104	0.0827722	0.0591381	0.0558325	0.188948	0.0373313
CL1832.Contig1_All	0.0494074	0.0648882	0.0538659	0.307239	0.0390081	0.0586994	0.0430172	0.0570465	0.171078	0.0518183	0.0456622	0.05827
CL1836.Contig1_All	0.0063638	0.00746597	0.0059552	0.00822767	0.730656	0.0094389	0.00752656	0.0810734	0.0153444	0.0893731	0.0119733	0.0266017
CL1836.Contig2_All	0.00650803	0.00905276	0.00694993	0.0103876	0.636853	0.00989356	0.00728489	0.123281	0.0218858	0.117621	0.010964	0.039319
CL1836.Contig3_All	0.0183827	0.03278	0.0230449	0.0189791	0.178609	0.0175942	0.0177644	0.0719311	0.0315948	0.296139	0.0244779	0.268703
CL1836.Contig4_All	0.00287625	0.0038042	0.00296556	0.00381607	0.872678	0.00408733	0.0032384	0.0333536	0.00723339	0.0453401	0.00488966	0.0157173
CL1836.Contig5_All	0.0142058	0.0196048	0.014886	0.0150929	0.395807	0.0159467	0.0152006	0.0830677	0.0259565	0.281794	0.0226235	0.0958151
CL1839.Contig5_All	0.0181865	0.593208	0.242761	0.0147711	0.0147734	0.0114841	0.0113072	0.0130932	0.0157313	0.0165789	0.0103065	0.0377981
CL1839.Contig6_All	0.056452	0.0425865	0.0361123	0.0348676	0.156439	0.0479277	0.069749	0.105903	0.0482448	0.188744	0.12005	0.0929242
CL1842.Contig4_All	0.0102855	0.387704	0.543314	0.00619806	0.00568737	0.00509841	0.00568058	0.00515444	0.00617482	0.00659288	0.00487559	0.0132344
CL1844.Contig1_All	0.330789	0.0650806	0.0695292	0.0580273	0.0296306	0.0563783	0.142882	0.0342187	0.0440912	0.0389383	0.0897653	0.0406694
CL1844.Contig2_All	0.468835	0.0477744	0.0579998	0.046374	0.0207288	0.0551135	0.133218	0.0238135	0.0321014	0.0248442	0.0625316	0.0266656
CL1847.Contig2_All	0.0376628	0.094457	0.0600069	0.0840246	0.0731684	0.0376185	0.0324394	0.0892704	0.13338	0.120765	0.0392975	0.197909
CL1848.Contig3_All	0.00595982	0.00844665	0.00640925	0.0078723	0.681257	0.00783404	0.00651398	0.0629651	0.0150112	0.145824	0.00975842	0.042148
CL1848.Contig4_All	0.0362535	0.318365	0.152529	0.0294215	0.0536422	0.0249637	0.0254273	0.0396249	0.0369974	0.0600621	0.025773	0.19694
CL1849.Contig4_All	0.173593	0.147001	0.248441	0.0394261	0.0393188	0.0531422	0.0774287	0.0351962	0.0368535	0.0408135	0.0524003	0.0563859
CL1855.Contig3_All	0.0339072	0.170973	0.0834462	0.0398576	0.0592727	0.0255132	0.0257247	0.0523608	0.0546586	0.0904401	0.0288105	0.335036
CL1858.Contig1_All	0.0427969	0.0351972	0.0288739	0.117779	0.0688374	0.0638814	0.0543638	0.138769	0.179511	0.112942	0.0945848	0.0624641
CL1858.Contig3_All	0.118415	0.0299087	0.0284941	0.0397999	0.0333602	0.0547439	0.220251	0.0402422	0.0378753	0.0452788	0.318532	0.0330989
CL1866.Contig3_All	0.0205238	0.655502	0.144912	0.0153635	0.0174128	0.0115155	0.0127482	0.015213	0.0171187	0.0219612	0.0121595	0.0555699
CL1880.Contig2_All	0.0886484	0.284365	0.268828	0.0302593	0.0351398	0.0288179	0.0440418	0.0306108	0.0311398	0.0445357	0.0375174	0.0760963
CL1894.Contig9_All	0.0385459	0.345566	0.15653	0.0273725	0.0482189	0.0233439	0.0260326	0.0363132	0.0336128	0.0584253	0.0262343	0.179805
CL1898.Contig2_All	0.226736	0.0170165	0.0184015	0.0190981	0.0136774	0.0352461	0.511719	0.0153927	0.0160289	0.016141	0.0963818	0.0141611
CL1904.Contig3_All	0.0400977	0.027556	0.0233526	0.0411641	0.129968	0.0536295	0.060839	0.167606	0.0625898	0.179457	0.153436	0.0603042
CL1917.Contig1_All	0.0172288	0.0336255	0.0230692	0.0321805	0.143139	0.0213345	0.0170189	0.130607	0.0701406	0.251057	0.0234477	0.237151
CL1919.Contig2_All	0.00745704	0.127011	0.825568	0.00444325	0.00385314	0.0037763	0.00407739	0.00352734	0.00430868	0.00432347	0.00340898	0.00824554
CL1922.Contig1_All	0.0897878	0.114297	0.119128	0.0484765	0.100028	0.0740257	0.0733011	0.0714324	0.0563151	0.0800816	0.0675432	0.105583
CL1944.Contig1_All	0.0173112	0.0189491	0.0157439	0.0969025	0.0555433	0.0484069	0.0209744	0.156746	0.448604	0.0543969	0.0302528	0.0361684
CL1944.Contig2_All	0.00559637	0.00718685	0.00567016	0.00848733	0.733522	0.0089889	0.00645394	0.099153	0.0171215	0.0714091	0.00982089	0.0265899
CL1952.Contig1_All	0.132157	0.0148038	0.0157363	0.0228599	0.0127841	0.0445181	0.587687	0.0155344	0.0176903	0.0150824	0.108356	0.0127916
CL1953.Contig1_All	0.0403186	0.339001	0.42036	0.0271296	0.0170026	0.0190711	0.0212755	0.0171431	0.0239189	0.0207292	0.0177133	0.0363373
CL1954.Contig3_All	0.0743215	0.0229996	0.021487	0.0323933	0.0332362	0.0485987	0.160639	0.0404398	0.0334344	0.0446158	0.458772	0.029063
CL1964.Contig2_All	0.0343629	0.390247	0.184978	0.0434798	0.0381021	0.0275653	0.0237744	0.0360101	0.0489503	0.0436033	0.0231461	0.105782
CL1965.Contig1_All	0.00906288	0.0125704	0.00926816	0.0110532	0.13157	0.0100445	0.00971988	0.0645837	0.0201503	0.638279	0.0151177	0.0685796
CL1969.Contig3_All	0.00580734	0.00855328	0.00651653	0.00837594	0.726531	0.00823309	0.00631567	0.0692632	0.0165423	0.0942744	0.00920062	0.0403869
CL1969.Contig4_All	0.00870195	0.0136228	0.0102176	0.011616	0.607805	0.0113691	0.00918827	0.0761569	0.0219768	0.14287	0.0130914	0.0733844
CL1969.Contig5_All	0.0108925	0.0141077	0.0113012	0.0135448	0.650316	0.0160532	0.0122579	0.0888033	0.0242202	0.0921365	0.0177581	0.048609
CL1969.Contig6_All	0.00403322	0.00515628	0.00400969	0.00552379	0.787488	0.00575437	0.00461552	0.058014	0.0107273	0.0860361	0.00720661	0.0214351
CL1983.Contig2_All	0.04028	0.0362537	0.0340896	0.138638	0.0666519	0.216052	0.0494767	0.101561	0.159753	0.0536941	0.0571123	0.0464378
CL199.Contig3_All	0.0327677	0.210595	0.109008	0.0414428	0.0675799	0.0293951	0.0251078	0.0542728	0.0570724	0.074036	0.0267379	0.271984
CL199.Contig4_All	0.0217219	0.0337085	0.0269484	0.161713	0.0470394	0.0444962	0.0219724	0.0805742	0.432997	0.0500803	0.0265778	0.0521706
CL1995.Contig9_All	0.0942684	0.0335575	0.0326697	0.143201	0.0337751	0.143144	0.152823	0.0506553	0.0827843	0.0418298	0.157923	0.0333694
CL1996.Contig1_All	0.028082	0.0498236	0.039022	0.0905248	0.114403	0.0547198	0.0283571	0.152914	0.211746	0.09181	0.0347868	0.103811
CL1996.Contig2_All	0.0163149	0.0183296	0.0150695	0.0903164	0.0539634	0.0426379	0.0195432	0.155907	0.468582	0.0549184	0.0283162	0.0361009
CL1998.Contig2_All	0.0141152	0.0268597	0.0184614	0.0215094	0.154598	0.0162008	0.0139396	0.0965633	0.042576	0.321574	0.0194519	0.254151
CL2000.Contig2_All	0.0720166	0.0210704	0.0222517	0.0476291	0.0264177	0.382383	0.185133	0.0337671	0.0379062	0.0257489	0.124775	0.0209018
CL2000.Contig3_All	0.103018	0.0194945	0.0211009	0.0348548	0.0206864	0.145962	0.429154	0.0251035	0.02755	0.021357	0.133854	0.0178655
CL2007.Contig2_All	0.254356	0.0156989	0.0175827	0.0179295	0.0120426	0.0370554	0.518793	0.0135183	0.0145454	0.0136619	0.0724415	0.0123747
CL2014.Contig5_All	0.0621083	0.0153231	0.0151354	0.020504	0.0230168	0.0460953	0.236585	0.0260459	0.0206916	0.0259588	0.490492	0.018044
CL2018.Contig1_All	0.12217	0.0388077	0.0374588	0.033945	0.0561062	0.0592627	0.192841	0.0528608	0.0372811	0.0655363	0.255986	0.0477445
CL2020.Contig14_All	0.0609301	0.0327794	0.0311976	0.0488728	0.10253	0.140339	0.108444	0.10757	0.0608737	0.0783269	0.17871	0.0494264
CL2020.Contig3_All	0.0540464	0.0586441	0.0543256	0.0544831	0.171832	0.0940625	0.0593667	0.120709	0.0746392	0.0972936	0.0683897	0.0922081
CL2020.Contig7_All	0.208472	0.0434818	0.0520286	0.0485354	0.0340188	0.14631	0.226405	0.0364853	0.0397785	0.0332544	0.0986463	0.0325841
CL2023.Contig1_All	0.0974508	0.136183	0.18255	0.0767058	0.0529606	0.096791	0.0679943	0.0523358	0.0674867	0.0490074	0.0530731	0.0674616
CL2023.Contig2_All	0.111966	0.142959	0.21139	0.092396	0.0384349	0.0854743	0.0668318	0.041852	0.0654333	0.0399985	0.0487194	0.0545447
CL2026.Contig6_All	0.0112683	0.0162866	0.0119853	0.0130358	0.198288	0.0122831	0.0118868	0.0721146	0.0232499	0.516115	0.0179694	0.0955175
CL2031.Contig1_All	0.0364946	0.0354695	0.029181	0.0280806	0.251466	0.0369527	0.0425517	0.112448	0.0422031	0.219223	0.0675594	0.0983705
CL2034.Contig7_All	0.00193536	0.0249179	0.963999	0.00100777	0.000868259	0.000879526	0.0010056	0.000797491	0.000963302	0.000986574	0.000822517	0.00181621
CL2035.Contig4_All	0.00298808	0.029104	0.954519	0.00148603	0.00126352	0.00132562	0.00152614	0.00116368	0.00140575	0.00142547	0.00123003	0.00256269
CL2035.Contig5_All	0.337799	0.0846853	0.12663	0.0403769	0.0318579	0.0633409	0.114481	0.0310551	0.0343872	0.0335822	0.0613693	0.0404351
CL2037.Contig1_All	0.120073	0.0316603	0.031379	0.0305346	0.0441641	0.0597555	0.24036	0.0435104	0.0322722	0.0495687	0.279983	0.0367388
CL2045.Contig1_All	0.0408501	0.0281368	0.0250909	0.0435613	0.168813	0.0849443	0.0644222	0.181907	0.0650487	0.115376	0.126997	0.0548522
CL2050.Contig10_All	0.0606517	0.214987	0.17169	0.11302	0.0410232	0.0496637	0.0411338	0.0473039	0.0907993	0.050036	0.0380036	0.0816875
CL206.Contig1_All	0.00963819	0.0122729	0.00967169	0.0177548	0.363956	0.0170742	0.011266	0.342331	0.0403424	0.115508	0.0173534	0.0428304
CL206.Contig4_All	0.0119043	0.0140257	0.0111768	0.0130951	0.58643	0.0155539	0.0137453	0.0890085	0.022697	0.150268	0.021425	0.0506696
CL206.Contig6_All	0.0126795	0.0148467	0.0118657	0.0137951	0.574756	0.0165688	0.0146576	0.0915395	0.0237605	0.150046	0.0227942	0.0526906
CL2068.Contig2_All	0.0137981	0.0161145	0.0126461	0.0149902	0.420036	0.0168158	0.015895	0.101836	0.0260533	0.273665	0.0256389	0.062511
CL2071.Contig5_All	0.0385925	0.0238009	0.0239837	0.0881167	0.0339786	0.509866	0.0535311	0.0481907	0.0704974	0.0298212	0.0539955	0.0256262
CL2077.Contig1_All	0.0191441	0.0277135	0.0217013	0.0815539	0.0843017	0.0400011	0.0208698	0.187036	0.343485	0.0815471	0.0283352	0.064311
CL2083.Contig3_All	0.0910553	0.055271	0.0537532	0.275529	0.033826	0.0965025	0.0817764	0.0479827	0.106675	0.042594	0.072459	0.0425762
CL2090.Contig1_All	0.00938236	0.00903809	0.00810946	0.800194	0.00945394	0.0250973	0.0101659	0.01614	0.0804679	0.0106275	0.0114217	0.00990184
CL2095.Contig4_All	0.208434	0.156197	0.234583	0.0519347	0.0286775	0.0463095	0.0722595	0.0302224	0.0404902	0.0350155	0.0485616	0.0473159
CL21.Contig1_All	0.035969	0.0314407	0.0270441	0.0315735	0.287013	0.0492391	0.0463432	0.1413	0.0480539	0.152776	0.0751546	0.0740923
CL21.Contig14_All	0.0324593	0.0293819	0.0250868	0.0298114	0.31411	0.0452873	0.0414207	0.14346	0.0462795	0.153629	0.0670646	0.0720094
CL21.Contig2_All	0.0255202	0.0239933	0.0202654	0.0265845	0.365886	0.0387731	0.0327169	0.158356	0.0433965	0.148175	0.0540394	0.0622931
CL21.Contig7_All	0.0368427	0.0309682	0.026716	0.0323699	0.270876	0.0511904	0.0486726	0.146045	0.0491424	0.153778	0.0816359	0.0717626
CL2105.Contig2_All	0.0354164	0.0253398	0.0216738	0.0382561	0.162528	0.0554533	0.0539987	0.197845	0.06023	0.166344	0.126297	0.0566183
CL2121.Contig1_All	0.0387355	0.0321748	0.0267763	0.163108	0.0565324	0.0675431	0.0487842	0.117813	0.234323	0.0836636	0.0783716	0.0521744
CL2141.Contig2_All	0.175604	0.168672	0.320365	0.0386153	0.0260541	0.0382106	0.0596344	0.0259902	0.0322671	0.0308239	0.0401629	0.0436003
CL2143.Contig4_All	0.0202823	0.0656082	0.0398098	0.0331883	0.0840374	0.0216433	0.0176512	0.0669246	0.0582122	0.104675	0.0212842	0.466684
CL2153.Contig1_All	0.0154428	0.0150789	0.0121874	0.0226925	0.219839	0.0247166	0.0200714	0.32361	0.0442307	0.219198	0.0375497	0.0453829
CL2154.Contig2_All	0.0522616	0.352786	0.365297	0.0277654	0.0197961	0.0207128	0.0261374	0.0195575	0.0253507	0.0250991	0.0217789	0.0434574
CL2163.Contig2_All	0.0529941	0.157171	0.0985095	0.0993806	0.0567364	0.0430675	0.0404487	0.0669301	0.112554	0.0851523	0.0439376	0.143118
CL2167.Contig2_All	0.0821276	0.0146901	0.0151104	0.0290857	0.0156258	0.06744	0.504157	0.0201401	0.0227135	0.0181381	0.196527	0.0142454
CL217.Contig2_All	0.0168526	0.018354	0.0160634	0.512344	0.0217807	0.0459128	0.0182025	0.0384314	0.245139	0.0236496	0.0211735	0.0220966
CL2174.Contig1_All	0.0544213	0.22499	0.124754	0.0342607	0.0606759	0.0287816	0.0370662	0.0477355	0.0421041	0.0885402	0.0391358	0.217534
CL2174.Contig2_All	0.013214	0.181924	0.741825	0.00639215	0.0061555	0.00574159	0.00687052	0.0054963	0.00630857	0.00706292	0.00569591	0.0133144
CL2186.Contig2_All	0.0511101	0.0240901	0.023459	0.18735	0.0302527	0.302903	0.0836901	0.0493725	0.0940739	0.0331313	0.0946316	0.0259351
CL2189.Contig1_All	0.034883	0.382193	0.137785	0.0357171	0.0407455	0.0233622	0.0239447	0.0368239	0.0429858	0.0550082	0.0245442	0.162007
CL2191.Contig3_All	0.00207235	0.0300415	0.957788	0.00112326	0.000957399	0.000965113	0.00108881	0.00088195	0.00107423	0.00108911	0.000895854	0.00202237
CL2202.Contig1_All	0.299506	0.108227	0.182873	0.041211	0.0299979	0.0548929	0.0919194	0.0295014	0.034398	0.0326833	0.052967	0.0418231
CL2203.Contig1_All	0.0262309	0.0238648	0.0196804	0.0256449	0.283843	0.0334662	0.0337052	0.152273	0.0416986	0.230891	0.0613074	0.0673938
CL2205.Contig1_All	0.0167726	0.702889	0.142859	0.0118858	0.0136003	0.00922075	0.0102534	0.0117632	0.0131139	0.0167432	0.00963086	0.0412679
CL2206.Contig2_All	0.0892304	0.022262	0.0214575	0.0272606	0.0295298	0.0461223	0.22032	0.033506	0.027544	0.0373358	0.419323	0.0261084
CL2207.Contig2_All	0.0474009	0.0182286	0.0183835	0.047995	0.0300425	0.467952	0.110916	0.0412048	0.0426427	0.0281251	0.126252	0.0208571
CL2214.Contig1_All	0.0285239	0.0405486	0.0297743	0.0832838	0.0851746	0.0380743	0.0298469	0.155907	0.197176	0.161463	0.0432689	0.106959
CL2214.Contig2_All	0.0763348	0.0265763	0.0281148	0.050346	0.0364193	0.356064	0.156525	0.0437752	0.0443709	0.0330826	0.121216	0.0271756
CL2214.Contig4_All	0.0566128	0.0438451	0.0431924	0.0793893	0.0875173	0.229714	0.0721631	0.0998292	0.0916305	0.0628851	0.078651	0.0545702
CL2215.Contig2_All	0.0308605	0.0220801	0.0205249	0.317179	0.0334421	0.182731	0.0417208	0.0615915	0.177038	0.0342518	0.051626	0.026955
CL2217.Contig6_All	0.0175926	0.03001	0.0228425	0.023918	0.419835	0.0241983	0.0180159	0.113149	0.0436283	0.134251	0.0238901	0.12867
CL2223.Contig1_All	0.321233	0.109125	0.140533	0.0348966	0.0340695	0.0432518	0.0980343	0.0318017	0.0324427	0.0405636	0.0632565	0.0507931
CL2223.Contig2_All	0.0780169	0.033936	0.030128	0.0524362	0.0531039	0.0606585	0.125799	0.0696712	0.0577769	0.0805719	0.309753	0.0481477
CL2223.Contig3_All	0.273876	0.0532956	0.0577076	0.0327567	0.0414831	0.0552152	0.198917	0.0382262	0.032558	0.0468285	0.124255	0.0448809
CL2223.Contig4_All	0.531942	0.0217414	0.0244285	0.0213513	0.0137316	0.0336636	0.222234	0.0153176	0.0171309	0.016465	0.066324	0.0156699
CL2241.Contig1_All	0.00954099	0.0132464	0.0104362	0.0140479	0.636419	0.01506	0.0106156	0.109731	0.0273104	0.0896221	0.0152402	0.0487297
CL2241.Contig4_All	0.0259739	0.0671188	0.0412484	0.0415431	0.0803291	0.0246976	0.0228391	0.0781373	0.0710656	0.155811	0.0289811	0.362255
CL2241.Contig5_All	0.0105069	0.0143121	0.0113041	0.0168796	0.560434	0.0176026	0.0118513	0.156185	0.0344195	0.0985177	0.0172141	0.050773
CL2242.Contig1_All	0.0199688	0.0173403	0.0145339	0.0305652	0.18831	0.0392633	0.02801	0.369594	0.0576018	0.136848	0.0545912	0.0433739
CL2245.Contig2_All	0.0158302	0.0205107	0.0161418	0.0162367	0.508068	0.019002	0.0173327	0.0870052	0.0272331	0.167867	0.025399	0.0793728
CL2246.Contig1_All	0.0144613	0.0171707	0.0138293	0.0446968	0.104624	0.0329978	0.0173884	0.453998	0.145824	0.0846336	0.0264962	0.04388
CL226.Contig6_All	0.0109619	0.0154138	0.0120689	0.0182797	0.522343	0.0182578	0.0122387	0.170391	0.0382015	0.107394	0.0176651	0.0567846
CL2261.Contig1_All	0.0284717	0.0456405	0.0370376	0.280883	0.0403382	0.0506079	0.0268975	0.0625981	0.297807	0.0462518	0.0302209	0.0532459
CL2261.Contig10_All	0.0196587	0.0363378	0.0256432	0.0467766	0.137479	0.0276129	0.0198435	0.179212	0.119391	0.192997	0.0272669	0.167782
CL2261.Contig11_All	0.0242917	0.039583	0.0313748	0.190923	0.0458914	0.0456765	0.0238051	0.0749638	0.387626	0.0511787	0.0281263	0.0565595
CL2261.Contig12_All	0.0233345	0.0352023	0.0286462	0.231719	0.0399606	0.0470395	0.0231571	0.0662296	0.386569	0.0439922	0.0270805	0.0470702
CL2261.Contig13_All	0.0234764	0.0353684	0.0288265	0.234762	0.0399259	0.0474652	0.0232863	0.0660241	0.382816	0.0438688	0.0271781	0.0470028
CL2261.Contig14_All	0.0286485	0.0460006	0.0373583	0.281807	0.0404043	0.0508919	0.0270302	0.0625527	0.295323	0.0462723	0.0303171	0.0533935
CL2261.Contig2_All	0.00447226	0.00631064	0.00481626	0.00611352	0.772604	0.00611699	0.00491754	0.0522132	0.0118345	0.0932293	0.00734366	0.0300285
CL2261.Contig3_All	0.0200425	0.0369754	0.026059	0.048376	0.132245	0.0280048	0.0202077	0.177162	0.123973	0.192215	0.0277783	0.166962
CL2261.Contig4_All	0.0198792	0.0358672	0.0258156	0.051623	0.140644	0.0301933	0.0203005	0.199627	0.141508	0.163631	0.0276874	0.143224
CL2261.Contig5_All	0.041898	0.176904	0.109012	0.0954209	0.0597404	0.0429925	0.0326607	0.0662916	0.118107	0.0728759	0.0344463	0.149651
CL2261.Contig6_All	0.0265267	0.0945427	0.0524021	0.0359902	0.0650729	0.0225518	0.0216936	0.0574619	0.0551062	0.108536	0.025821	0.434294
CL2261.Contig7_All	0.0284718	0.0456406	0.0370377	0.280883	0.0403383	0.050608	0.0268976	0.062598	0.297806	0.0462518	0.030221	0.053246
CL2261.Contig8_All	0.0204353	0.0377905	0.0266515	0.0505695	0.12912	0.0287452	0.0205797	0.176876	0.131161	0.185227	0.0281933	0.164652
CL2261.Contig9_All	0.0463509	0.174419	0.132629	0.0947216	0.0640902	0.0548863	0.0362947	0.066691	0.108985	0.0644651	0.0362008	0.120267
CL2282.Contig3_All	0.0213675	0.0270979	0.0223818	0.0330205	0.362944	0.0401825	0.024501	0.190706	0.0615293	0.109322	0.0340812	0.0728657
CL2284.Contig2_All	0.0248367	0.0292613	0.0246628	0.0371462	0.321702	0.0493533	0.0292227	0.196023	0.0666176	0.10868	0.040814	0.071681
CL2296.Contig1_All	0.0524511	0.0199718	0.020437	0.0474195	0.0314229	0.461647	0.116331	0.0411343	0.0421617	0.0287992	0.116098	0.0221268
CL2309.Contig1_All	0.0133519	0.0238783	0.0165447	0.017726	0.140958	0.0142559	0.0132325	0.0781745	0.0329044	0.411373	0.0188137	0.218787
CL2323.Contig1_All	0.00502279	0.0972313	0.872183	0.00276953	0.00244915	0.00235841	0.00267331	0.00223677	0.00269157	0.00280714	0.0022304	0.00534665
CL233.Contig2_All	0.0456675	0.0240194	0.0214104	0.0602888	0.0645578	0.0895091	0.0874908	0.113237	0.0770618	0.0800306	0.297306	0.0394207
CL2330.Contig2_All	0.0422352	0.00542076	0.00580763	0.00778167	0.00543052	0.020541	0.837135	0.00634195	0.00650043	0.00599094	0.0518616	0.00495371
CL2333.Contig1_All	0.186586	0.0979457	0.123562	0.11553	0.0330398	0.0921641	0.0981331	0.0393237	0.0661333	0.0382268	0.0637503	0.0456057
CL2339.Contig3_All	0.0254098	0.515694	0.236477	0.0253504	0.021634	0.0176572	0.0163017	0.020188	0.0265813	0.0245809	0.0150643	0.0550615
CL234.Contig1_All	0.0568772	0.0207783	0.0215774	0.0886444	0.0223643	0.486889	0.0991222	0.0319746	0.0503955	0.0232209	0.0785385	0.019618
CL2341.Contig1_All	0.0164618	0.0312436	0.0216534	0.0182183	0.172796	0.0162988	0.0158077	0.0698174	0.0310806	0.271588	0.0215471	0.313487
CL2349.Contig2_All	0.368238	0.020176	0.0228516	0.0194664	0.0149035	0.0385835	0.373294	0.0160374	0.0164876	0.0168298	0.0775501	0.0155824
CL2352.Contig15_All	0.062336	0.0196865	0.0198084	0.0415609	0.0325519	0.209185	0.206349	0.0422605	0.0387396	0.0319995	0.272704	0.0228189
CL2352.Contig6_All	0.721637	0.0240886	0.0310234	0.0164327	0.0112535	0.0260161	0.084707	0.0117513	0.0132821	0.0127271	0.0333464	0.0137344
CL2352.Contig8_All	0.0564472	0.0107803	0.0110544	0.0192745	0.0130163	0.053286	0.548523	0.0162626	0.0164066	0.0145617	0.229338	0.0110487
CL236.Contig1_All	0.036968	0.0277978	0.0261064	0.120217	0.0594915	0.286195	0.0516575	0.100499	0.138776	0.0492629	0.0655221	0.0375064
CL2364.Contig1_All	0.0343623	0.330328	0.157337	0.0327709	0.0522592	0.0261847	0.024478	0.0406133	0.0411954	0.0564899	0.0246935	0.179288
CL2375.Contig1_All	0.0446513	0.0328231	0.0271217	0.0708645	0.086355	0.0593218	0.0618774	0.157608	0.107716	0.153326	0.133336	0.0649988
CL2384.Contig2_All	0.0283821	0.0474457	0.037474	0.031159	0.313476	0.0358417	0.0283103	0.108049	0.0503285	0.132805	0.0356126	0.151116
CL2392.Contig2_All	0.0225264	0.0111357	0.0111354	0.0447217	0.0170351	0.724758	0.0385455	0.0254406	0.0347449	0.0158252	0.0416876	0.0124441
CL2404.Contig1_All	0.00381305	0.00515046	0.00402101	0.00507365	0.842899	0.00547286	0.00425795	0.041253	0.0095719	0.0511852	0.00631097	0.0209907
CL2407.Contig4_All	0.0115891	0.0154618	0.0120341	0.0277038	0.163029	0.0216524	0.0133175	0.47328	0.0766473	0.114062	0.0200861	0.0511372
CL2407.Contig6_All	0.0684927	0.0126961	0.0128362	0.0218912	0.0146295	0.0471555	0.470543	0.0183575	0.0186967	0.0172761	0.284393	0.0130317
CL2413.Contig1_All	0.0702674	0.0283293	0.0307836	0.0607847	0.0318611	0.452926	0.106005	0.0391244	0.0475523	0.0291006	0.0771626	0.0261037
CL2413.Contig2_All	0.0947109	0.0568393	0.0627424	0.0713275	0.0632453	0.221576	0.106305	0.0656207	0.0676656	0.0520462	0.0861608	0.05176
CL2417.Contig2_All	0.0311373	0.138176	0.0762965	0.0262828	0.0702309	0.0223741	0.023798	0.0462843	0.0362364	0.0884586	0.0264482	0.414277
CL2418.Contig2_All	0.070365	0.0221423	0.0219352	0.0311104	0.0407691	0.089487	0.208319	0.0450776	0.0328986	0.0404076	0.369927	0.0275615
CL2421.Contig9_All	0.104675	0.0913426	0.107539	0.177925	0.0379013	0.12185	0.0751866	0.0466385	0.0906888	0.0406796	0.0565076	0.0490669
CL2429.Contig1_All	0.0147554	0.032238	0.0217279	0.0178477	0.144717	0.0151678	0.0138301	0.0631639	0.0310767	0.180956	0.0181809	0.446338
CL2433.Contig1_All	0.0174228	0.0210926	0.0166837	0.0913505	0.0536421	0.0350178	0.0199281	0.142542	0.459765	0.0687859	0.0290959	0.0446734
CL2440.Contig1_All	0.0523512	0.0227396	0.020984	0.0726073	0.042497	0.116434	0.113634	0.071148	0.0724234	0.0518026	0.332255	0.0311234
CL2448.Contig1_All	0.0102448	0.0154496	0.0117586	0.0123274	0.605543	0.0129267	0.010838	0.0720171	0.0221127	0.136173	0.0153753	0.075233
CL2448.Contig2_All	0.0945739	0.0205353	0.0201138	0.0256369	0.0253884	0.0449407	0.271635	0.0290496	0.0250164	0.0315952	0.388635	0.0228804
CL2452.Contig1_All	0.0093516	0.00974685	0.00790039	0.0171849	0.154289	0.0178535	0.01197	0.585606	0.0380471	0.0987294	0.02082	0.028502
CL246.Contig1_All	0.0079903	0.00990296	0.00767068	0.010272	0.531705	0.0106567	0.00917707	0.0967362	0.0193903	0.23987	0.0147151	0.0419132
CL246.Contig2_All	0.00972607	0.0153875	0.0116088	0.0144604	0.575055	0.0137828	0.0103281	0.101992	0.0286845	0.12889	0.0145704	0.0755142
CL2465.Contig1_All	0.0926131	0.0220866	0.0235747	0.0408997	0.026541	0.215708	0.309532	0.0322876	0.0338645	0.0263355	0.155092	0.0214652
CL2465.Contig2_All	0.113312	0.0271336	0.0291264	0.0373067	0.03385	0.14365	0.315859	0.0373137	0.0342058	0.0325822	0.168863	0.0267973
CL2478.Contig1_All	0.0225994	0.621764	0.215219	0.01415	0.0131921	0.0107031	0.012714	0.0121503	0.0144676	0.0167353	0.0114242	0.0348809
CL2481.Contig3_All	0.0329827	0.0254994	0.0216158	0.112581	0.0690088	0.0769591	0.0470148	0.181965	0.207457	0.0903956	0.0884047	0.0461165
CL2492.Contig1_All	0.0100503	0.0127934	0.0101394	0.0178215	0.431371	0.0178876	0.0117316	0.279399	0.0391229	0.108086	0.0178671	0.0437304
CL2492.Contig3_All	0.0122262	0.0160821	0.0127985	0.0213923	0.441125	0.0219961	0.0140468	0.23419	0.0456391	0.106598	0.0206586	0.0532469
CL2495.Contig4_All	0.0286142	0.0221249	0.0210983	0.494253	0.0242635	0.127027	0.0336056	0.0395912	0.125845	0.0252127	0.0355086	0.0228559
CL25.Contig1_All	0.0256979	0.0357689	0.0256108	0.0296487	0.1058	0.0235699	0.0260477	0.0945591	0.0492751	0.392345	0.0396576	0.152019
CL2507.Contig4_All	0.0225087	0.604427	0.15015	0.0210814	0.0212847	0.01444	0.0145786	0.0193136	0.0235678	0.0263948	0.0140815	0.0681714
CL2515.Contig1_All	0.0911414	0.0439672	0.0456409	0.0539607	0.0744822	0.184246	0.136519	0.0732852	0.0575268	0.0594834	0.130003	0.0497441
CL2515.Contig7_All	0.102791	0.172396	0.471113	0.0279724	0.0215415	0.0288199	0.0404774	0.0205578	0.0245623	0.0244694	0.0284702	0.0368291
CL2518.Contig1_All	0.011869	0.0121849	0.0106858	0.708718	0.0131835	0.0291532	0.0127498	0.0230336	0.134513	0.015132	0.014741	0.0140361
CL2539.Contig7_All	0.00632454	0.00795735	0.00617301	0.00914248	0.61177	0.00918698	0.00731164	0.11543	0.0183389	0.163819	0.0116522	0.0328931
CL2549.Contig1_All	0.0465538	0.045403	0.0421857	0.075532	0.129452	0.14332	0.0561669	0.13955	0.105889	0.0803635	0.0672765	0.0683079
CL2565.Contig1_All	0.0159411	0.0311451	0.0209794	0.0237505	0.118265	0.0171082	0.0154334	0.0878869	0.045399	0.308895	0.0214226	0.293774
CL2566.Contig1_All	0.0311619	0.038647	0.0285128	0.0292048	0.118382	0.0263731	0.0320299	0.0921116	0.0454981	0.365659	0.0497451	0.142675
CL2575.Contig1_All	0.00678574	0.00947722	0.00726899	0.0109115	0.619705	0.0103309	0.00758683	0.129796	0.0230907	0.122352	0.0114036	0.0412911
CL2575.Contig3_All	0.0124644	0.0155758	0.012606	0.0929699	0.0326747	0.0288658	0.0139491	0.0747685	0.632847	0.0361287	0.018844	0.0283061
CL2575.Contig4_All	0.0198322	0.032458	0.0252443	0.030535	0.36956	0.0307834	0.0207202	0.145978	0.0579063	0.125131	0.0273636	0.114487
CL2575.Contig5_All	0.00941637	0.0101496	0.00818557	0.0240085	0.0794579	0.0199184	0.0118574	0.650349	0.0665152	0.0729472	0.0198558	0.0273389
CL2575.Contig6_All	0.0186293	0.0254034	0.020192	0.0589704	0.12935	0.0406476	0.0210716	0.306005	0.188074	0.0966926	0.0296365	0.0653269
CL2576.Contig1_All	0.052951	0.0375207	0.0373753	0.0844192	0.0666399	0.30862	0.0701409	0.0833148	0.088798	0.0514114	0.0745684	0.0442403
CL2583.Contig3_All	0.0659448	0.286773	0.160169	0.0460259	0.0444127	0.0318309	0.0409282	0.0428834	0.0495647	0.0659399	0.0404681	0.125059
CL2590.Contig1_All	0.00644717	0.0699991	0.892728	0.00368543	0.00283715	0.00308806	0.00337754	0.00268158	0.00341145	0.0032133	0.00274394	0.0057877
CL2590.Contig2_All	0.043656	0.307899	0.396187	0.0379578	0.021206	0.0254537	0.0247828	0.0217775	0.0325241	0.024696	0.0207747	0.0430847
CL2591.Contig4_All	0.0174803	0.0234476	0.0182132	0.0174276	0.441223	0.0198288	0.0187599	0.0876206	0.0289789	0.202084	0.0272822	0.0976538
CL2593.Contig2_All	0.223076	0.0493488	0.0510305	0.033426	0.0450776	0.0557319	0.212094	0.041851	0.0340793	0.052325	0.155283	0.0466762
CL2595.Contig3_All	0.125777	0.0576408	0.0661551	0.164472	0.0330947	0.182566	0.106353	0.0424799	0.07751	0.0356136	0.0707	0.0376376
CL2595.Contig4_All	0.0386507	0.139235	0.69417	0.0142575	0.0114995	0.0137906	0.01746	0.0107744	0.0129296	0.0129771	0.013126	0.0211297
CL2609.Contig8_All	0.280519	0.129712	0.177373	0.0357746	0.0334456	0.042153	0.087077	0.0313263	0.0329453	0.0398838	0.0575442	0.0522466
CL261.Contig8_All	0.0229953	0.0295033	0.0225831	0.0896497	0.0741495	0.0379821	0.025504	0.176354	0.297487	0.115431	0.0378069	0.0705548
CL2616.Contig1_All	0.0182619	0.0180826	0.0150426	0.1198	0.0443466	0.0471528	0.0227338	0.121793	0.473951	0.0518081	0.0343536	0.0326732
CL262.Contig1_All	0.0578832	0.00783635	0.00843433	0.0121221	0.00780117	0.0346055	0.767518	0.00926851	0.00983235	0.00852127	0.0690878	0.00708939
CL262.Contig11_All	0.0526361	0.025929	0.0238967	0.129153	0.0445241	0.161756	0.0971164	0.0807343	0.112474	0.0531287	0.184432	0.0342194
CL262.Contig2_All	0.0279887	0.15441	0.0808767	0.031876	0.0688484	0.0240531	0.0218111	0.050056	0.0455296	0.0781964	0.0239478	0.392407
CL262.Contig3_All	0.0158503	0.0347872	0.023791	0.0206652	0.185438	0.0175672	0.0150094	0.0764534	0.0370665	0.171753	0.0195722	0.382046
CL262.Contig4_All	0.0126959	0.0225477	0.0161445	0.0173593	0.318182	0.0152462	0.0128396	0.093984	0.0330836	0.26306	0.0179308	0.176926
CL262.Contig5_All	0.124137	0.0287148	0.0298231	0.0840761	0.0261316	0.158148	0.254796	0.0357634	0.0514844	0.0303466	0.151021	0.0255578
CL262.Contig6_All	0.0289924	0.187305	0.0880391	0.0311186	0.0591043	0.0227043	0.0218821	0.045325	0.042946	0.0746306	0.0238505	0.374103
CL262.Contig7_All	0.0222212	0.0507558	0.0329647	0.0422646	0.0994474	0.0247574	0.020681	0.101793	0.0842415	0.1828	0.0271383	0.310935
CL262.Contig8_All	0.035328	0.168346	0.091741	0.0638227	0.0664005	0.0339667	0.0279121	0.066267	0.0908666	0.0853903	0.0307232	0.239236
CL2620.Contig4_All	0.560715	0.0244079	0.029763	0.0244225	0.0141183	0.0454895	0.182437	0.01564	0.0184933	0.0157388	0.0529403	0.0158344
CL2629.Contig1_All	0.00826594	0.167631	0.779086	0.00484433	0.0043888	0.00413936	0.00453318	0.00397348	0.00476521	0.00494834	0.00381918	0.00960536
CL263.Contig1_All	0.0359672	0.0212899	0.0209842	0.0715426	0.0382772	0.510833	0.0557274	0.0559395	0.0675327	0.0325095	0.0638892	0.0255077
CL263.Contig2_All	0.00824683	0.00773133	0.00694735	0.830965	0.00801314	0.0216825	0.00897616	0.0136884	0.0661231	0.00911049	0.0100925	0.00842295
CL2643.Contig2_All	0.0379411	0.0389115	0.0297006	0.0431101	0.105107	0.0355251	0.0423238	0.122442	0.0678405	0.296855	0.0726374	0.107606
CL2647.Contig1_All	0.0162262	0.303946	0.586566	0.0114211	0.00861594	0.00876445	0.00907007	0.00821047	0.0107804	0.00988109	0.00768291	0.0188358
CL265.Contig2_All	0.0622789	0.147773	0.123306	0.17172	0.0432778	0.0591518	0.0452095	0.0535609	0.120336	0.0530389	0.0426539	0.077693
CL265.Contig4_All	0.00876037	0.224062	0.719483	0.00539303	0.00450221	0.00435249	0.00477143	0.0041817	0.005208	0.0052027	0.00403113	0.0100523
CL265.Contig5_All	0.0126574	0.015912	0.0118483	0.0162615	0.104276	0.0140005	0.0139653	0.0881343	0.0297512	0.600736	0.0228834	0.0695743
CL265.Contig6_All	0.0034618	0.054943	0.924379	0.00187743	0.0016493	0.00162183	0.00183259	0.00150703	0.00181438	0.00187449	0.00151679	0.00352275
CL2663.Contig2_All	0.0686737	0.268126	0.369842	0.0248073	0.0307753	0.0260106	0.035426	0.0256186	0.0256581	0.0346908	0.0292301	0.0611418
CL267.Contig13_All	0.00903429	0.00865926	0.00780468	0.829861	0.00825341	0.0219459	0.00953784	0.0136988	0.0622823	0.0094535	0.0104501	0.00901913
CL267.Contig2_All	0.344036	0.0851996	0.0980087	0.0341983	0.0361332	0.0444179	0.11948	0.0337422	0.032579	0.0439302	0.0777758	0.0504993
CL267.Contig8_All	0.197155	0.165504	0.287423	0.0384865	0.0272774	0.0387389	0.0642506	0.0270186	0.0326956	0.0326231	0.0431784	0.0456484
CL2672.Contig8_All	0.245947	0.0196148	0.0217968	0.0195323	0.0162083	0.0413894	0.472965	0.0173268	0.0170457	0.0180604	0.0939365	0.016177
CL2683.Contig3_All	0.0100224	0.0758202	0.870036	0.00532307	0.00401214	0.00460419	0.00510521	0.00380946	0.00484444	0.00451087	0.00405586	0.00785567
CL2691.Contig1_All	0.00665994	0.00865175	0.00681602	0.0104567	0.674633	0.0108785	0.00766079	0.126605	0.0214821	0.0826161	0.0115959	0.0319444
CL2691.Contig2_All	0.0255177	0.0569359	0.0400249	0.0247088	0.179254	0.0244052	0.0231073	0.0723371	0.0386593	0.148216	0.0285602	0.338274
CL2691.Contig3_All	0.0153683	0.0310778	0.0216252	0.0240492	0.221048	0.0189908	0.0150884	0.108153	0.0478966	0.208957	0.0202875	0.267458
CL2691.Contig4_All	0.0184253	0.0380086	0.026959	0.0227659	0.258896	0.021024	0.0176744	0.0867924	0.0398671	0.166575	0.0229131	0.2801
CL2691.Contig5_All	0.0323394	0.401522	0.30009	0.0325916	0.025969	0.0234814	0.0207344	0.0245057	0.0330297	0.028327	0.0187225	0.0586868
CL2691.Contig6_All	0.0372495	0.107329	0.0723784	0.0290197	0.112765	0.0287833	0.0302687	0.0612484	0.0407323	0.114626	0.0343035	0.331296
CL270.Contig3_All	0.0664423	0.0135232	0.0137807	0.019182	0.0179731	0.0502075	0.432106	0.0207185	0.018089	0.0196566	0.31374	0.0145807
CL2711.Contig1_All	0.635059	0.0258811	0.0311699	0.0178615	0.0145866	0.0300598	0.13212	0.0148707	0.0153921	0.0165689	0.0494613	0.0169696
CL2711.Contig3_All	0.0496125	0.0227193	0.0206372	0.0621689	0.0472148	0.0927655	0.103263	0.0785748	0.0686034	0.059577	0.361607	0.0332559
CL2721.Contig3_All	0.0260323	0.0798567	0.0527594	0.0300372	0.125749	0.0263951	0.0224469	0.0687472	0.0470235	0.107186	0.026144	0.387622
CL2727.Contig1_All	0.0397862	0.299233	0.191457	0.0463807	0.0522932	0.0350115	0.0285609	0.0454364	0.0547189	0.0529458	0.0277733	0.126404
CL2727.Contig2_All	0.0241526	0.0197215	0.0172941	0.372959	0.0300145	0.0704101	0.0305011	0.061026	0.270235	0.0355697	0.0414761	0.0266398
CL2728.Contig1_All	0.00439589	0.00573211	0.00451246	0.00636108	0.804784	0.00681978	0.00501883	0.0644135	0.0125054	0.0561401	0.00756209	0.0217553
CL2729.Contig1_All	0.070657	0.0173489	0.0167961	0.0233321	0.0236814	0.0417918	0.211612	0.0277154	0.0232118	0.029409	0.4941	0.0203447
CL2729.Contig2_All	0.0770875	0.0241657	0.0230513	0.0279453	0.0408821	0.0522719	0.175436	0.0433434	0.0305504	0.0482614	0.425502	0.0315032
CL2738.Contig6_All	0.0337277	0.0217978	0.0204994	0.363322	0.0291857	0.179669	0.0463142	0.0516882	0.141965	0.0313853	0.055419	0.0250271
CL2742.Contig1_All	0.0186231	0.0379909	0.0271916	0.0301048	0.257412	0.0249159	0.0182969	0.124294	0.0593333	0.157979	0.0238419	0.220016
CL2753.Contig1_All	0.0478854	0.032546	0.0331895	0.150412	0.0367237	0.373881	0.058142	0.051916	0.0952495	0.033852	0.0546292	0.031574
CL2756.Contig1_All	0.0666853	0.103534	0.10107	0.0594821	0.11507	0.084121	0.0592037	0.0865404	0.072877	0.0824436	0.0583199	0.110653
CL2756.Contig3_All	0.0269657	0.0257546	0.0207934	0.0864257	0.0793051	0.0497653	0.0342502	0.228418	0.211138	0.121738	0.0596298	0.0558155
CL276.Contig1_All	0.074554	0.0312024	0.0293637	0.0351197	0.0733363	0.0711702	0.142809	0.0706415	0.041739	0.075525	0.308568	0.0459711
CL276.Contig3_All	0.0124895	0.0147117	0.0120136	0.016961	0.575122	0.0209347	0.0147828	0.138324	0.0313099	0.0960618	0.0222691	0.0450191
CL2773.Contig3_All	0.018241	0.0277707	0.0214545	0.0472432	0.180533	0.0344497	0.0198701	0.286387	0.129763	0.120457	0.0275285	0.0863033
CL2776.Contig1_All	0.0619466	0.0484842	0.0416871	0.0352015	0.162228	0.0504642	0.0726331	0.099764	0.0477495	0.168365	0.111238	0.100239
CL2776.Contig3_All	0.0600483	0.0500374	0.0426754	0.0345995	0.168688	0.048551	0.0681874	0.0987996	0.047243	0.173073	0.101411	0.106687
CL2776.Contig8_All	0.0612758	0.0473962	0.0407662	0.0351884	0.162581	0.050618	0.0727585	0.100908	0.0478363	0.169161	0.113223	0.0982887
CL2776.Contig9_All	0.0615587	0.0479639	0.0412604	0.0351879	0.162981	0.0506016	0.0726111	0.100389	0.0477909	0.168459	0.111897	0.0993
CL278.Contig1_All	0.0453444	0.059078	0.0424566	0.0498545	0.0923508	0.0361025	0.0438359	0.0995862	0.0736975	0.23514	0.0640667	0.158487
CL2780.Contig1_All	0.0391834	0.0846619	0.0680817	0.163416	0.0640591	0.0649358	0.0348184	0.0822096	0.205956	0.0644265	0.0372021	0.0910493
CL2786.Contig1_All	0.0267693	0.0222059	0.0183586	0.0551415	0.102264	0.05032	0.0376918	0.303987	0.109559	0.14519	0.0781359	0.0503763
CL2791.Contig15_All	0.0132912	0.0240999	0.0166856	0.0190319	0.147208	0.0148038	0.0132247	0.08757	0.0366764	0.390357	0.01876	0.218291
CL2791.Contig2_All	0.0335666	0.0351537	0.0308199	0.0516865	0.218076	0.0807521	0.0411666	0.19505	0.0863902	0.100562	0.0561932	0.0705841
CL2791.Contig23_All	0.0333613	0.143509	0.0742696	0.03114	0.0616538	0.0229754	0.0252821	0.0484886	0.0426208	0.0970316	0.0286933	0.390974
CL2791.Contig6_All	0.0316709	0.552229	0.199984	0.019308	0.0207914	0.0150159	0.0183722	0.0185121	0.0206538	0.0270404	0.0170236	0.0593992
CL2791.Contig9_All	0.0144257	0.0424805	0.0262634	0.0152127	0.0659032	0.0126615	0.0123496	0.0370208	0.0238588	0.0861072	0.0150485	0.648668
CL2798.Contig1_All	0.0205048	0.0292471	0.0228637	0.164998	0.0397297	0.0363213	0.021001	0.0736624	0.46671	0.0507351	0.026705	0.0475217
CL280.Contig1_All	0.0553563	0.115184	0.105808	0.0743749	0.100846	0.0793266	0.0479367	0.0872261	0.0925456	0.0772356	0.0479511	0.116209
CL2817.Contig2_All	0.222444	0.0347878	0.0403682	0.0610699	0.0242923	0.148115	0.255052	0.0295007	0.0398137	0.0262396	0.0931835	0.0251329
CL2817.Contig3_All	0.0215587	0.0166043	0.0151511	0.538563	0.0220358	0.0825719	0.0270527	0.0405986	0.158834	0.0242821	0.0329497	0.0197974
CL282.Contig1_All	0.0114281	0.0190235	0.0140218	0.018007	0.432543	0.0157696	0.0119618	0.126309	0.0371077	0.188243	0.016888	0.108698
CL2826.Contig3_All	0.0596702	0.018435	0.0184646	0.0397036	0.0303265	0.183397	0.210806	0.0399038	0.036819	0.0304652	0.310536	0.0214725
CL2835.Contig2_All	0.0348945	0.025482	0.0233832	0.113975	0.0661291	0.231649	0.0518104	0.129363	0.154085	0.0560379	0.0753205	0.0378705
CL2837.Contig1_All	0.0124122	0.0170165	0.0135264	0.0155517	0.608243	0.0179826	0.0136508	0.0934263	0.0277789	0.100532	0.0192785	0.0606011
CL2837.Contig2_All	0.0358063	0.0421085	0.0323299	0.0273217	0.167185	0.0295844	0.0370908	0.0912953	0.040891	0.296264	0.0558076	0.144316
CL2837.Contig4_All	0.0380852	0.288286	0.517583	0.0152664	0.0149167	0.013943	0.0185568	0.0133865	0.0149913	0.0178008	0.0151877	0.0319967
CL2846.Contig2_All	0.0630603	0.103372	0.0757864	0.0345726	0.1027	0.0356729	0.0506527	0.0680047	0.0451617	0.1497	0.0598965	0.21142
CL2851.Contig1_All	0.0248673	0.0688215	0.0462982	0.0417533	0.137621	0.0307381	0.022509	0.0969571	0.0752854	0.11824	0.0270232	0.309886
CL2852.Contig1_All	0.0440718	0.0235047	0.0210554	0.0492596	0.076754	0.087061	0.0856587	0.121884	0.0657472	0.085636	0.299091	0.0402768
CL2852.Contig6_All	0.022405	0.243627	0.632394	0.012392	0.00899252	0.00971964	0.0113414	0.00870676	0.011298	0.0107391	0.00926989	0.0191154
CL2856.Contig1_All	0.0489758	0.0892608	0.0769476	0.267405	0.0420209	0.0655879	0.0400423	0.0561492	0.161268	0.0486262	0.0393562	0.0643598
CL2856.Contig3_All	0.0109453	0.0148965	0.0115256	0.0230009	0.238423	0.0192406	0.0124737	0.405895	0.0578476	0.132721	0.0188149	0.054215
CL2856.Contig5_All	0.00326379	0.00436744	0.0034049	0.00430495	0.861	0.00462997	0.00365525	0.0358377	0.00811574	0.0479178	0.00546673	0.0180352
CL286.Contig1_All	0.0121729	0.0190378	0.0135765	0.0189342	0.120769	0.0142639	0.0126849	0.102655	0.0383176	0.513561	0.0190428	0.114984
CL2867.Contig2_All	0.0237416	0.239055	0.602896	0.0169847	0.0124706	0.0136421	0.0134289	0.0119038	0.0157609	0.013749	0.0111721	0.025196
CL2870.Contig1_All	0.0107084	0.0109601	0.00897017	0.0195509	0.171853	0.0214565	0.0138494	0.550437	0.0424651	0.095115	0.0239351	0.0306999
CL2870.Contig2_All	0.027352	0.0842126	0.0538911	0.0244995	0.100874	0.0225984	0.0226594	0.0543781	0.035935	0.107582	0.0263421	0.439675
CL2872.Contig1_All	0.07082	0.0182123	0.0176019	0.0351036	0.0231169	0.0585334	0.216732	0.0307822	0.0312236	0.0292399	0.4481	0.0205341
CL2872.Contig2_All	0.375902	0.0468138	0.0509001	0.0504259	0.0247031	0.0561847	0.174308	0.0290105	0.0371694	0.0314922	0.0917801	0.0313104
CL2872.Contig3_All	0.073047	0.0921763	0.0846536	0.25588	0.0379597	0.0710169	0.0554152	0.0506093	0.122721	0.0476069	0.0508934	0.0580208
CL2875.Contig2_All	0.0163388	0.0297766	0.0210497	0.0181805	0.225202	0.0168509	0.0159561	0.0754797	0.0312791	0.2704	0.0218722	0.257614
CL288.Contig2_All	0.00751294	0.00986528	0.00759304	0.0121073	0.497416	0.0113835	0.00859674	0.18285	0.0258768	0.181684	0.0134679	0.0416469
CL288.Contig3_All	0.00982567	0.0150619	0.0111483	0.0125157	0.437954	0.0119206	0.0103678	0.0810384	0.0233812	0.280498	0.0151768	0.091112
CL288.Contig7_All	0.045022	0.0260619	0.0228874	0.0442711	0.0993641	0.069273	0.0790882	0.13798	0.062149	0.117259	0.24763	0.049015
CL2882.Contig2_All	0.0363866	0.211198	0.115375	0.0306918	0.0704455	0.0267658	0.0269296	0.0479484	0.0406932	0.07715	0.0284137	0.288003
CL2900.Contig1_All	0.0556818	0.0479311	0.0464266	0.0761363	0.1064	0.181198	0.0681155	0.112846	0.0942332	0.0717899	0.0760521	0.0631891
CL2900.Contig2_All	0.028099	0.0508798	0.0382777	0.16969	0.0528161	0.043821	0.0265998	0.0830811	0.332338	0.0656048	0.0317538	0.0770382
CL2900.Contig3_All	0.0182229	0.0192382	0.0171083	0.687478	0.0157734	0.0356013	0.0180115	0.0251245	0.106644	0.0186564	0.0192638	0.0188779
CL2900.Contig4_All	0.0364044	0.0471912	0.0403756	0.0407497	0.273252	0.0568063	0.0392877	0.132922	0.0633494	0.115813	0.0494303	0.104418
CL2910.Contig11_All	0.0213322	0.0191743	0.0169096	0.280839	0.0336531	0.0807502	0.0266401	0.0703082	0.353301	0.0350279	0.0351477	0.0269163
CL2910.Contig12_All	0.0406205	0.0300219	0.0261431	0.0356046	0.211375	0.0586442	0.0585545	0.156199	0.0531665	0.152234	0.112095	0.0653423
CL2910.Contig20_All	0.020322	0.0178571	0.0151569	0.0345986	0.176229	0.0471099	0.0284947	0.392067	0.0666941	0.107436	0.0521108	0.0419237
CL2910.Contig23_All	0.0229758	0.0195144	0.0167589	0.0502904	0.121686	0.0664879	0.0329195	0.377162	0.101953	0.0900242	0.0591341	0.0410927
CL2910.Contig9_All	0.0169094	0.0152964	0.0128541	0.0313893	0.148457	0.0387868	0.0233774	0.469404	0.0643529	0.0994757	0.0427559	0.0369411
CL2930.Contig1_All	0.0625009	0.0128861	0.0133007	0.0222318	0.0165309	0.0734133	0.491169	0.0202028	0.0195009	0.0176654	0.237201	0.0133969
CL2931.Contig10_All	0.0129856	0.0204247	0.015484	0.023184	0.403531	0.0204352	0.0139522	0.186725	0.0508015	0.144617	0.0196744	0.0881851
CL2939.Contig2_All	0.0715258	0.0127964	0.0129359	0.0181656	0.0151781	0.0384764	0.466149	0.0179128	0.0165961	0.0178211	0.299065	0.0133785
CL2942.Contig1_All	0.0343368	0.0368657	0.0279805	0.0490321	0.101467	0.0360386	0.038567	0.141028	0.0829728	0.283407	0.0655497	0.102754
CL2956.Contig2_All	0.0046489	0.0394267	0.936234	0.00219583	0.001835	0.00196573	0.00231625	0.00169994	0.00205772	0.00208528	0.00184774	0.00368667
CL2959.Contig1_All	0.176993	0.0374719	0.0439221	0.0562152	0.0297683	0.197584	0.227523	0.0343545	0.0416057	0.0297476	0.0963365	0.0284789
CL2962.Contig2_All	0.0753562	0.200866	0.281603	0.0436481	0.0496163	0.0508186	0.0480346	0.0420084	0.044735	0.0466793	0.0397992	0.0768361
CL2966.Contig2_All	0.0799037	0.0336544	0.0357348	0.167466	0.028352	0.309519	0.0996127	0.0396641	0.0737924	0.0300817	0.0742588	0.0279606
CL2975.Contig1_All	0.0182891	0.0216553	0.0181342	0.399168	0.0248938	0.038481	0.0191643	0.0447807	0.334854	0.0297173	0.0230886	0.0277729
CL2975.Contig3_All	0.00772341	0.0104023	0.00770337	0.0104638	0.105878	0.00907535	0.00845215	0.0701992	0.0200431	0.684064	0.0134528	0.0525424
CL298.Contig32_All	0.109792	0.0235266	0.0253361	0.0341182	0.0279305	0.133278	0.372783	0.0315921	0.0302173	0.0275735	0.161127	0.0227243
CL2981.Contig5_All	0.0366386	0.412369	0.280211	0.0383786	0.0236722	0.0237767	0.0224436	0.0240303	0.0357765	0.028195	0.0200762	0.0544322
CL2983.Contig1_All	0.0556831	0.0199052	0.0197233	0.0472146	0.0359166	0.25314	0.159426	0.0491279	0.0449565	0.0349393	0.255846	0.0241218
CL2983.Contig11_All	0.118432	0.139747	0.216792	0.0701137	0.0432829	0.087049	0.0717721	0.0435785	0.0575323	0.0423533	0.0515418	0.0578046
CL2983.Contig5_All	0.0432659	0.025636	0.0249071	0.436661	0.0247823	0.143682	0.0530599	0.0393241	0.102975	0.0279208	0.0531139	0.0246715
CL2983.Contig8_All	0.0300327	0.0168067	0.0164159	0.0953946	0.0262237	0.556325	0.0475169	0.0424653	0.0692653	0.0249322	0.0551979	0.0194243
CL299.Contig6_All	0.036588	0.0216915	0.0204362	0.15641	0.0382602	0.32742	0.0586063	0.0700633	0.124142	0.0383024	0.0805539	0.0275263
CL2990.Contig2_All	0.0710463	0.0254126	0.0235156	0.031083	0.0448818	0.0502946	0.142405	0.0499514	0.0348436	0.0580053	0.433222	0.0353383
CL2992.Contig1_All	0.0273616	0.076801	0.0499198	0.0237762	0.105333	0.0222149	0.0229268	0.0552149	0.0349896	0.117806	0.0271051	0.436551
CL2998.Contig1_All	0.105954	0.0207849	0.0207814	0.0239041	0.025231	0.0458814	0.334052	0.0276791	0.0233712	0.0299937	0.319925	0.0224418
CL30.Contig2_All	0.0433427	0.0802675	0.0528375	0.0452266	0.0845455	0.0317389	0.0375446	0.0803534	0.0651966	0.191825	0.0490935	0.238029
CL300.Contig1_All	0.00895	0.0112772	0.00870735	0.0152805	0.312806	0.0138889	0.0104277	0.296779	0.0338605	0.226323	0.0168053	0.0448945
CL300.Contig2_All	0.0266233	0.466255	0.327846	0.0234176	0.0161158	0.0158589	0.0157021	0.0158518	0.0221579	0.0190422	0.0138075	0.0373217
CL3004.Contig5_All	0.0790822	0.18637	0.301498	0.0607043	0.0385763	0.0591891	0.048394	0.0381886	0.0522376	0.0385643	0.0379894	0.0592056
CL3005.Contig1_All	0.0205512	0.0191188	0.0154613	0.0253405	0.209932	0.0285335	0.0267624	0.21072	0.0451331	0.289772	0.0518717	0.0568031
CL3005.Contig2_All	0.0232853	0.0335551	0.0278067	0.261355	0.037869	0.0497323	0.0233066	0.0628111	0.369156	0.0409335	0.0270005	0.0431893
CL3005.Contig5_All	0.0591385	0.134766	0.118129	0.187083	0.0439661	0.0647478	0.0442105	0.0544881	0.127253	0.0509408	0.0414082	0.0738683
CL3005.Contig6_All	0.0172482	0.0276471	0.021027	0.0382627	0.237575	0.029772	0.0184654	0.251988	0.0945158	0.13758	0.0255014	0.100418
CL3009.Contig1_All	0.0768067	0.0394432	0.0367885	0.0388751	0.108498	0.0761605	0.120638	0.0896077	0.0483848	0.0995875	0.203233	0.0619768
CL3036.Contig2_All	0.00779811	0.17837	0.772969	0.00432518	0.00395244	0.00368303	0.00418938	0.00357988	0.00425586	0.00454392	0.00352671	0.00880724
CL3048.Contig14_All	0.0160798	0.0196816	0.0165097	0.188068	0.0310156	0.0417113	0.0175842	0.0600499	0.525772	0.0325571	0.0219194	0.0290513
CL3048.Contig15_All	0.0299396	0.451944	0.245598	0.0315634	0.0268144	0.0219897	0.0195833	0.0250459	0.0332874	0.0298226	0.0181595	0.0662524
CL3048.Contig2_All	0.0308514	0.0365831	0.031518	0.0783616	0.141922	0.0874313	0.0360225	0.202499	0.152603	0.0864079	0.0469441	0.0688563
CL305.Contig1_All	0.0166947	0.0224588	0.0171479	0.0505036	0.106958	0.0293142	0.0188343	0.329873	0.170664	0.140518	0.0284707	0.0685625
CL3057.Contig2_All	0.0234142	0.0389807	0.0276038	0.0216962	0.15315	0.0204744	0.022466	0.0737422	0.0345161	0.306525	0.0312258	0.246206
CL3057.Contig3_All	0.017221	0.0239179	0.0173432	0.0192393	0.113834	0.0167119	0.0178599	0.078662	0.0328409	0.514799	0.0275024	0.120068
CL3059.Contig1_All	0.019313	0.210038	0.676895	0.0119429	0.00830793	0.00925903	0.0101189	0.0080895	0.0107804	0.00968116	0.00828198	0.0172921
CL3059.Contig3_All	0.00499944	0.0851687	0.884917	0.00285809	0.00232253	0.0023567	0.00263868	0.00217095	0.00270926	0.00267891	0.00218489	0.00499471
CL3062.Contig3_All	0.0695215	0.115377	0.106076	0.0432667	0.12399	0.0582089	0.0579398	0.0766052	0.054431	0.0960002	0.0586923	0.139891
CL3062.Contig4_All	0.0487109	0.0399645	0.0360092	0.040842	0.216695	0.0754058	0.0632925	0.134375	0.0581253	0.119074	0.0911327	0.0763734
CL3097.Contig1_All	0.221625	0.0528552	0.0646566	0.0864331	0.0294918	0.15308	0.160323	0.0353666	0.0523562	0.0316447	0.0791369	0.0330311
CL3097.Contig2_All	0.553349	0.0372301	0.0470248	0.0236255	0.0196437	0.0409786	0.137197	0.019625	0.0203997	0.0215722	0.0564001	0.0229543
CL3097.Contig3_All	0.0881051	0.0327177	0.0314173	0.137895	0.0352322	0.136507	0.147962	0.0538041	0.0854276	0.0442123	0.172617	0.0341031
CL3097.Contig4_All	0.559828	0.0434817	0.0594306	0.0284033	0.0186662	0.0454363	0.111284	0.0193989	0.0225663	0.0205364	0.0479914	0.0229774
CL3103.Contig5_All	0.0228867	0.0312364	0.0254441	0.31717	0.0322515	0.042075	0.022776	0.0549284	0.345365	0.0391865	0.0269046	0.0397763
CL3106.Contig1_All	0.561377	0.0537254	0.0744367	0.0264338	0.0194952	0.0367617	0.0921187	0.0196268	0.0220586	0.0222679	0.0457167	0.025982
CL3109.Contig2_All	0.0168318	0.0205356	0.0160559	0.056433	0.0905898	0.0322919	0.0197188	0.341418	0.206085	0.114409	0.0306457	0.0549856
CL3109.Contig5_All	0.0384047	0.0426361	0.0374596	0.0447449	0.250328	0.0701165	0.0443931	0.149218	0.0690619	0.109663	0.0575643	0.0864108
CL3109.Contig6_All	0.010625	0.0116143	0.00940868	0.0177898	0.316896	0.0196144	0.0132596	0.392907	0.0374357	0.112909	0.0220164	0.035523
CL311.Contig3_All	0.0612881	0.0271966	0.0245991	0.0347556	0.0640685	0.0564326	0.11457	0.0708878	0.0422246	0.081066	0.379747	0.0431646
CL3114.Contig1_All	0.0105816	0.0148434	0.0111093	0.012503	0.324457	0.0122815	0.0113919	0.0795371	0.0226258	0.403215	0.0173113	0.0801428
CL3127.Contig1_All	0.0938566	0.0369007	0.0415738	0.0741067	0.034012	0.365314	0.119103	0.0410487	0.0537373	0.031926	0.077951	0.0304705
CL3147.Contig1_All	0.0117583	0.166316	0.757628	0.00722661	0.00623541	0.00619455	0.0065189	0.00570654	0.00700069	0.00689337	0.00544545	0.013076
CL3147.Contig2_All	0.0226241	0.226939	0.625483	0.0159035	0.0115039	0.012719	0.0126593	0.0110262	0.0146542	0.0127607	0.0104877	0.0232398
CL3147.Contig3_All	0.00977727	0.243486	0.694829	0.00539578	0.00504896	0.00460243	0.00527115	0.00454643	0.00535203	0.00582498	0.00446068	0.0114059
CL3147.Contig4_All	0.0327256	0.048916	0.0357457	0.109546	0.0724796	0.0419477	0.0328019	0.122827	0.227362	0.12528	0.0448061	0.105562
CL3147.Contig5_All	0.0123324	0.270764	0.647219	0.00716226	0.00693994	0.00621729	0.00685352	0.00616701	0.00719534	0.00780284	0.00583693	0.0155099
CL3155.Contig1_All	0.0624227	0.0456067	0.0456688	0.0743283	0.0856583	0.228973	0.079794	0.0932623	0.0834043	0.062282	0.0838761	0.0547237
CL3155.Contig3_All	0.0941772	0.0489606	0.0553128	0.0807515	0.0458087	0.293369	0.10549	0.0523815	0.0650085	0.040677	0.0774739	0.040589
CL3155.Contig5_All	0.0539274	0.0382431	0.0382687	0.0851201	0.0655861	0.309369	0.0706601	0.0814398	0.0882462	0.0508831	0.0739178	0.0443391
CL3155.Contig8_All	0.0523711	0.0321196	0.0326263	0.0750911	0.0518524	0.392261	0.0735023	0.0655316	0.0724183	0.0420263	0.0743063	0.0358933
CL3155.Contig9_All	0.0631118	0.0381823	0.038904	0.0694376	0.0662312	0.30169	0.0887949	0.0763581	0.071992	0.0514769	0.090092	0.0437292
CL3157.Contig1_All	0.0184016	0.0163589	0.0137348	0.0449571	0.0990281	0.0465499	0.0256217	0.458505	0.10331	0.089781	0.0470581	0.0366933
CL317.Contig3_All	0.048555	0.0317977	0.0324501	0.0944059	0.0435278	0.416809	0.0631306	0.0579417	0.0798418	0.0370618	0.0612142	0.0332646
CL3171.Contig2_All	0.0134713	0.0158497	0.0128928	0.0274769	0.231197	0.0283996	0.0163155	0.426151	0.0632569	0.0952962	0.0249922	0.0447005
CL3172.Contig2_All	0.0239389	0.0250796	0.0217514	0.14795	0.0584072	0.0863487	0.0289312	0.123821	0.35381	0.0517427	0.0382022	0.040017
CL3173.Contig1_All	0.0300091	0.0548856	0.0403754	0.156629	0.0565695	0.0431523	0.028246	0.088586	0.303745	0.0754565	0.0342716	0.0880748
CL3192.Contig1_All	0.0408364	0.22163	0.108183	0.0317041	0.0586155	0.0250318	0.0290068	0.0454129	0.0407115	0.0842311	0.0312385	0.283399
CL3192.Contig2_All	0.0233479	0.0205602	0.0175226	0.130796	0.0549303	0.071586	0.0311859	0.155284	0.348925	0.0602665	0.0495748	0.0360212
CL3192.Contig3_All	0.0259502	0.361451	0.493021	0.0127445	0.011067	0.0105004	0.0131414	0.0102839	0.012305	0.0134997	0.0109953	0.0250409
CL3192.Contig5_All	0.0324392	0.466208	0.157848	0.0239353	0.0340002	0.0188329	0.0211232	0.0278102	0.0283271	0.0433399	0.0209356	0.1252
CL3202.Contig1_All	0.0435327	0.163811	0.650571	0.0151517	0.01293	0.0146693	0.0194257	0.0119733	0.0140009	0.0148235	0.0147522	0.0243586
CL3208.Contig1_All	0.0801629	0.0899034	0.0954891	0.0696834	0.0919712	0.120888	0.0739434	0.0807272	0.0767356	0.0697972	0.0676145	0.0830836
CL3208.Contig2_All	0.0791558	0.19106	0.342068	0.0443004	0.0381635	0.0494964	0.0465501	0.0349472	0.0414711	0.037495	0.0362932	0.0589995
CL321.Contig3_All	0.0186259	0.139143	0.759948	0.0104748	0.00725286	0.00856262	0.0094574	0.00705016	0.00930911	0.00830834	0.00753009	0.0143384
CL3217.Contig4_All	0.00868848	0.0114282	0.00848499	0.011992	0.10218	0.0102407	0.00957941	0.0794584	0.0230696	0.664847	0.0154429	0.0545884
CL3222.Contig7_All	0.0336179	0.0403719	0.0339111	0.420501	0.0311467	0.0504748	0.0318585	0.0491451	0.191866	0.040113	0.0354162	0.0415785
CL3229.Contig1_All	0.0268823	0.259029	0.594843	0.0115956	0.0116716	0.0107102	0.013584	0.0103277	0.0115112	0.013572	0.0111976	0.0250757
CL3229.Contig5_All	0.00597032	0.0649454	0.89992	0.00332474	0.00276695	0.00290322	0.0031693	0.00255796	0.00314877	0.00308238	0.00258512	0.00562569
CL323.Contig2_All	0.0291025	0.0243675	0.0210341	0.0346477	0.258762	0.0557468	0.0407706	0.21917	0.057198	0.130778	0.0726078	0.0558144
CL3232.Contig1_All	0.0238701	0.0211646	0.0181365	0.334549	0.0312527	0.0571724	0.0287771	0.0635909	0.313748	0.0390198	0.0392211	0.0294982
CL3232.Contig2_All	0.0512032	0.0572752	0.0549535	0.115745	0.0836041	0.161677	0.0546486	0.100362	0.133314	0.0638692	0.0572271	0.0661213
CL3232.Contig9_All	0.0439484	0.0285369	0.0284025	0.360177	0.0274906	0.206802	0.0518246	0.042002	0.106207	0.0287397	0.0492727	0.026596
CL3233.Contig1_All	0.0161606	0.685104	0.19615	0.0106416	0.00964155	0.00797322	0.00916066	0.00891198	0.0108152	0.0120135	0.00819878	0.0252293
CL3233.Contig3_All	0.00231962	0.0343661	0.951953	0.00125836	0.00107978	0.00108242	0.00122111	0.000992875	0.00120632	0.0012279	0.00100611	0.00228651
CL3237.Contig1_All	0.194142	0.148976	0.304065	0.0407446	0.0269743	0.0440807	0.0656743	0.0268879	0.03345	0.03058	0.0421531	0.042272
CL3253.Contig2_All	0.0513501	0.0428663	0.0415525	0.0885624	0.0872732	0.22411	0.0642165	0.105954	0.104958	0.0628438	0.0716359	0.0546773
CL3268.Contig2_All	0.0304073	0.0236279	0.0228049	0.604897	0.0190254	0.0762325	0.0315358	0.0290887	0.0896239	0.0213283	0.030519	0.0209096
CL3268.Contig5_All	0.0455683	0.105551	0.084742	0.197915	0.0505285	0.0610743	0.0374784	0.0650409	0.173831	0.0571342	0.0381119	0.0830245
CL3268.Contig6_All	0.0361854	0.0803523	0.0609464	0.175206	0.0578354	0.0538067	0.0319398	0.0784228	0.232485	0.0653271	0.0351206	0.0923727
CL3269.Contig1_All	0.0773955	0.192893	0.512328	0.0256209	0.0181951	0.02334	0.0318992	0.0177692	0.0222285	0.0214928	0.0234419	0.0333958
CL327.Contig11_All	0.156422	0.0301855	0.0342472	0.0558972	0.0253001	0.206744	0.268807	0.0307417	0.0389462	0.026164	0.102527	0.0240182
CL327.Contig12_All	0.190528	0.0337882	0.0391578	0.0581817	0.0255862	0.178607	0.255808	0.0307098	0.039753	0.0267433	0.0958043	0.0253322
CL327.Contig14_All	0.0474908	0.0183975	0.0189802	0.0818831	0.0207091	0.544749	0.0823278	0.0299505	0.0473293	0.0212457	0.0691533	0.017784
CL327.Contig16_All	0.0932536	0.0273307	0.0301248	0.0670802	0.0257986	0.389183	0.153478	0.0329029	0.0445654	0.0258088	0.087227	0.0232469
CL327.Contig17_All	0.210881	0.0440759	0.0533611	0.064551	0.0295579	0.174996	0.196696	0.0342908	0.0447055	0.0302655	0.086259	0.0303602
CL327.Contig2_All	0.126492	0.0443009	0.0507341	0.11537	0.0308404	0.257457	0.130277	0.0392319	0.0631701	0.0320398	0.0781827	0.0319042
CL327.Contig3_All	0.351731	0.0298046	0.035598	0.0372228	0.0193788	0.0820751	0.276449	0.0221715	0.0270577	0.0210871	0.0768306	0.0205929
CL327.Contig4_All	0.101793	0.0131553	0.0144442	0.0201775	0.0122813	0.0603223	0.637076	0.0145052	0.0159091	0.0132217	0.0857487	0.0113652
CL327.Contig5_All	0.0495679	0.0356598	0.0355303	0.0940866	0.0584861	0.336704	0.0645768	0.0767932	0.0932924	0.0467475	0.067698	0.0408576
CL327.Contig6_All	0.0764082	0.021518	0.0229386	0.0498655	0.0251281	0.387139	0.186963	0.0321914	0.0379051	0.0248005	0.114558	0.0205848
CL327.Contig8_All	0.0341719	0.0143879	0.0149418	0.0411109	0.0194679	0.67018	0.0607821	0.026144	0.032267	0.0179474	0.0537909	0.0148084
CL327.Contig9_All	0.0670915	0.019926	0.0211293	0.0522998	0.0229823	0.453041	0.153157	0.0302846	0.037809	0.0229029	0.100344	0.019033
CL3270.Contig1_All	0.0197396	0.302842	0.586025	0.00976905	0.00851649	0.00815235	0.0100293	0.00787804	0.00942579	0.0102321	0.00835055	0.0190399
CL3270.Contig2_All	0.0340461	0.0467595	0.0334385	0.0474719	0.0967279	0.032059	0.0342621	0.114022	0.0790481	0.278929	0.0514444	0.151792
CL3271.Contig5_All	0.0413004	0.011118	0.0108271	0.0164227	0.0177505	0.0361908	0.15267	0.0210222	0.0166825	0.0203839	0.64204	0.0135925
CL3286.Contig1_All	0.0174272	0.0180612	0.0153842	0.477816	0.0219495	0.0390138	0.0191277	0.0408677	0.27697	0.0265877	0.0236333	0.0231615
CL3286.Contig3_All	0.0921685	0.040544	0.0386633	0.197397	0.0360964	0.117316	0.116235	0.0544106	0.101745	0.0464273	0.120021	0.0389756
CL3287.Contig2_All	0.0414864	0.0922788	0.0584059	0.0349731	0.0829628	0.0277061	0.0340045	0.0654752	0.0489518	0.164963	0.0422247	0.306568
CL3289.Contig1_All	0.00271968	0.0424141	0.941376	0.00149453	0.0012835	0.00128009	0.0014383	0.00117998	0.00143514	0.00145993	0.00118831	0.00273079
CL3304.Contig2_All	0.0347158	0.215896	0.11545	0.0496644	0.0668188	0.032716	0.0266868	0.0577906	0.0676419	0.0732884	0.0282243	0.231107
CL3329.Contig3_All	0.00885069	0.0126308	0.00972068	0.014961	0.541876	0.0140518	0.00984222	0.167013	0.0322703	0.121906	0.014491	0.0523866
CL3329.Contig6_All	0.0144059	0.0195034	0.0155564	0.0248948	0.422575	0.0259162	0.0163165	0.213545	0.051829	0.109123	0.0233676	0.0629681
CL3370.Contig3_All	0.0446427	0.0313199	0.0299124	0.0804559	0.0776948	0.280163	0.0652067	0.108987	0.0976578	0.0578597	0.0829231	0.0431775
CL3372.Contig1_All	0.0592134	0.0315031	0.0289726	0.0403179	0.111136	0.0844211	0.104775	0.107015	0.0522998	0.0980387	0.22933	0.0529774
CL3380.Contig2_All	0.0391611	0.248738	0.553172	0.0151893	0.0155606	0.0146016	0.019209	0.0137092	0.0150179	0.0179964	0.0155569	0.0320882
CL3382.Contig1_All	0.106396	0.0229829	0.0249166	0.0394828	0.0256185	0.186185	0.343686	0.0305152	0.0323312	0.0255654	0.1409	0.0214205
CL3382.Contig2_All	0.12196	0.0205138	0.0225633	0.0301406	0.020954	0.108916	0.46319	0.0240973	0.0249895	0.0214243	0.122918	0.0183336
CL3382.Contig3_All	0.120686	0.0231003	0.0253367	0.0352839	0.0244822	0.141727	0.39319	0.0282961	0.0293395	0.024583	0.133018	0.0209573
CL3382.Contig4_All	0.109341	0.023519	0.0256518	0.0460198	0.024267	0.228311	0.307455	0.0299099	0.0347696	0.0246687	0.125001	0.0210861
CL3382.Contig5_All	0.107978	0.0230266	0.0250573	0.0424164	0.0245541	0.206643	0.32994	0.029821	0.0332518	0.0247756	0.131549	0.0209875
CL3383.Contig2_All	0.152347	0.0316498	0.0314444	0.0299758	0.0353732	0.0509804	0.271113	0.0366102	0.0301218	0.0433138	0.253406	0.0336644
CL3383.Contig4_All	0.111513	0.170178	0.143561	0.0377082	0.0638722	0.0402494	0.0675844	0.0505551	0.0424547	0.0833799	0.0642907	0.124653
CL3384.Contig1_All	0.0963539	0.0377491	0.034096	0.0405768	0.0563502	0.0541808	0.145159	0.0615889	0.0454283	0.0813279	0.295237	0.0519525
CL3387.Contig2_All	0.0987566	0.0734331	0.0763477	0.0510267	0.103536	0.103795	0.100941	0.0796878	0.0584807	0.0790504	0.0947622	0.0801827
CL3387.Contig9_All	0.0357073	0.0211595	0.0206488	0.17	0.028984	0.420163	0.0516671	0.0472793	0.0955957	0.0285878	0.056885	0.0233223
CL3393.Contig1_All	0.0868797	0.0537951	0.0456463	0.102001	0.0574167	0.0683215	0.0977222	0.0819158	0.101621	0.0935869	0.142402	0.0686916
CL3393.Contig4_All	0.00460479	0.00661595	0.00505829	0.00649677	0.77987	0.00648457	0.00504553	0.0552606	0.012719	0.0796409	0.00743079	0.0307728
CL3396.Contig2_All	0.00796704	0.163445	0.784909	0.00485181	0.00420435	0.00405647	0.00437916	0.00385378	0.00472219	0.00475186	0.00368669	0.00917319
CL3401.Contig1_All	0.0528471	0.00761571	0.00792529	0.0106821	0.00817612	0.0246039	0.741932	0.00956366	0.00932843	0.00934337	0.110585	0.00739669
CL3403.Contig1_All	0.0492251	0.0145458	0.0141031	0.0348218	0.0216842	0.0787109	0.170946	0.030658	0.0309844	0.0254383	0.511693	0.0171895
CL341.Contig1_All	0.0155382	0.0245253	0.0175311	0.0288608	0.131696	0.0196626	0.0162766	0.156085	0.0643304	0.372892	0.0242387	0.128363
CL3411.Contig1_All	0.192337	0.145725	0.301758	0.0403881	0.0280512	0.0460661	0.0673433	0.027593	0.0336328	0.0311454	0.0429787	0.0429815
CL3412.Contig1_All	0.0284884	0.0281123	0.0242169	0.0343729	0.321598	0.0534643	0.0359586	0.180683	0.0567533	0.117079	0.0539538	0.0653196
CL3412.Contig2_All	0.0149655	0.0162572	0.0134554	0.0321139	0.176531	0.0349673	0.0188111	0.460445	0.0737576	0.0876986	0.0295276	0.0414696
CL3413.Contig10_All	0.0465142	0.254964	0.52878	0.0172226	0.0157443	0.0157716	0.0215654	0.0144174	0.0164757	0.0188667	0.0172039	0.032474
CL3440.Contig1_All	0.0415402	0.126682	0.0920586	0.0375349	0.123441	0.038115	0.034091	0.0715512	0.05232	0.100398	0.0369722	0.245296
CL3450.Contig2_All	0.0102818	0.016344	0.0122434	0.0131177	0.56478	0.0130437	0.0107475	0.077983	0.02419	0.153062	0.0151445	0.0890623
CL3451.Contig4_All	0.0234115	0.0263959	0.0199368	0.0291691	0.112346	0.0246063	0.0263409	0.12135	0.0505826	0.429239	0.0449994	0.0916231
CL3455.Contig1_All	0.0178067	0.020062	0.0165611	0.0545906	0.115062	0.0462191	0.0218878	0.388214	0.158434	0.0819443	0.0328739	0.0463445
CL3455.Contig2_All	0.0774293	0.0409054	0.0430573	0.0645544	0.0604448	0.284998	0.108736	0.0665489	0.0634801	0.0489341	0.0978526	0.0430591
CL346.Contig6_All	0.00451496	0.0822892	0.890256	0.00249086	0.00220085	0.00213141	0.00240519	0.00200912	0.00241823	0.00251155	0.00200293	0.00476982
CL3461.Contig2_All	0.180689	0.0260885	0.026612	0.0267947	0.0249669	0.0452953	0.358932	0.0272076	0.0249952	0.0307225	0.202648	0.0250482
CL3464.Contig1_All	0.0133715	0.0171653	0.0134132	0.0387755	0.110695	0.0261605	0.015533	0.456606	0.12737	0.106668	0.0236649	0.050577
CL3466.Contig1_All	0.0606998	0.069451	0.0679988	0.337152	0.0339653	0.0839272	0.0494567	0.0460297	0.12207	0.0389171	0.0442918	0.0460404
CL3474.Contig1_All	0.026412	0.0806438	0.0514976	0.0526872	0.101817	0.031719	0.0233436	0.0928557	0.0968353	0.112158	0.0277839	0.302247
CL3474.Contig2_All	0.0114515	0.0827881	0.858868	0.00561299	0.00419859	0.00481744	0.00561546	0.00400759	0.00507813	0.00482321	0.00442974	0.00830909
CL3474.Contig3_All	0.0940528	0.0878886	0.0952535	0.228331	0.0358841	0.100012	0.0683608	0.0460176	0.0997893	0.0409298	0.0545171	0.0489638
CL349.Contig1_All	0.00542135	0.0872469	0.879526	0.00301355	0.0026901	0.0026158	0.00291131	0.00244473	0.00293166	0.00303181	0.0024205	0.00574652
CL349.Contig3_All	0.00302084	0.049194	0.93266	0.00168293	0.00143708	0.00143191	0.00160257	0.00132339	0.0016155	0.00163653	0.00132658	0.00306909
CL3490.Contig1_All	0.0286022	0.0311068	0.0242755	0.0883843	0.0807311	0.044338	0.03347	0.190061	0.210775	0.142732	0.0541514	0.0713734
CL3494.Contig1_All	0.0194945	0.0230929	0.0180784	0.0187583	0.335638	0.0214042	0.0217982	0.0988812	0.0309484	0.288884	0.0341019	0.0889199
CL3502.Contig1_All	0.0626757	0.0714075	0.0720488	0.310383	0.0357024	0.0959841	0.0514493	0.0476237	0.121367	0.0393275	0.045229	0.0468022
CL3502.Contig2_All	0.0501086	0.0277843	0.0281267	0.237536	0.0278883	0.31799	0.0640837	0.0419481	0.0910009	0.0288641	0.0587139	0.0259555
CL3517.Contig1_All	0.0189838	0.137702	0.751761	0.0108137	0.00862884	0.0096731	0.0101687	0.00804724	0.0100612	0.00939159	0.00817505	0.0165934
CL3518.Contig2_All	0.014664	0.0154496	0.0124823	0.0167382	0.464908	0.0203291	0.0179443	0.135782	0.0293898	0.191525	0.0302493	0.0505385
CL3520.Contig3_All	0.0261547	0.111343	0.0582591	0.0269772	0.0583801	0.0196027	0.0204052	0.0447221	0.0385158	0.089925	0.0234932	0.482222
CL3523.Contig6_All	0.00424651	0.00557153	0.00435066	0.00636995	0.785233	0.00654955	0.00484945	0.0743434	0.0128826	0.0660948	0.00739638	0.0221125
CL3525.Contig1_All	0.0178021	0.0251974	0.019819	0.0491048	0.160498	0.0363256	0.0199165	0.322552	0.141516	0.107712	0.0280355	0.0715204
CL3530.Contig1_All	0.0127731	0.021651	0.0161103	0.0172798	0.48546	0.0166709	0.0131401	0.0953172	0.0323664	0.152615	0.0180281	0.118588
CL3533.Contig3_All	0.0345266	0.218349	0.0995617	0.0310763	0.0561187	0.0232726	0.0250562	0.0439563	0.0409207	0.0785762	0.0271378	0.321448
CL3533.Contig5_All	0.0730329	0.202015	0.134573	0.0359384	0.0647036	0.0333938	0.0479503	0.0503745	0.0427263	0.0913085	0.0492718	0.174712
CL3536.Contig1_All	0.0332186	0.329805	0.125126	0.0325235	0.0466955	0.0229311	0.0234057	0.0390568	0.0411451	0.0614706	0.0244334	0.220189
CL3550.Contig1_All	0.0260895	0.520415	0.291861	0.0199607	0.0144228	0.0137024	0.0148142	0.0141204	0.0190307	0.0177957	0.013031	0.0347567
CL3555.Contig2_All	0.0100661	0.0115678	0.00935623	0.0155578	0.517184	0.017762	0.0122092	0.217809	0.031235	0.101241	0.0193656	0.036646
CL3560.Contig2_All	0.0261822	0.0283103	0.024227	0.0532959	0.192977	0.0691657	0.0324076	0.266352	0.104584	0.0953301	0.0462995	0.0608672
CL3566.Contig1_All	0.0215261	0.0501222	0.0343132	0.0427959	0.150728	0.0286238	0.0204535	0.124729	0.0898927	0.145453	0.0259818	0.26538
CL3566.Contig2_All	0.0345244	0.103914	0.0722298	0.0340796	0.131867	0.0329666	0.0290851	0.0719355	0.049903	0.107139	0.0327129	0.299642
CL3575.Contig4_All	0.0117755	0.0151842	0.0120872	0.0133459	0.630225	0.0158516	0.0131287	0.0805618	0.0231304	0.110537	0.0191539	0.0550183
CL3582.Contig1_All	0.183328	0.0361496	0.0369517	0.0303026	0.0381824	0.0547084	0.271948	0.0374839	0.0305165	0.0442739	0.199695	0.0364603
CL3582.Contig3_All	0.0427988	0.125782	0.0803813	0.0293337	0.0896448	0.0277761	0.0330601	0.0559092	0.0395649	0.116401	0.0373343	0.322013
CL3583.Contig3_All	0.0676838	0.0120633	0.0126652	0.0177847	0.0144025	0.0541987	0.600656	0.0167212	0.0158002	0.0153154	0.160671	0.0120384
CL359.Contig1_All	0.00703395	0.00828635	0.00665711	0.00915313	0.727154	0.0107803	0.00831027	0.0849361	0.0169763	0.0794505	0.0129709	0.028291
CL3594.Contig1_All	0.170313	0.0739523	0.0831924	0.149961	0.0329368	0.105122	0.111028	0.0417406	0.0750557	0.0392171	0.0745613	0.0429192
CL3594.Contig8_All	0.0263016	0.0577857	0.0392338	0.0729937	0.0956975	0.0345332	0.0248271	0.125569	0.169171	0.134533	0.0316925	0.187661
CL36.Contig10_All	0.0154941	0.0151168	0.0125916	0.0419925	0.0960996	0.0400151	0.0205271	0.50183	0.108844	0.077972	0.034669	0.0348483
CL360.Contig1_All	0.0328304	0.318251	0.488775	0.0146472	0.0163099	0.0138553	0.0173303	0.0139881	0.0149962	0.0186964	0.0145908	0.0357293
CL3600.Contig4_All	0.0211176	0.514653	0.310917	0.0183985	0.0145039	0.0131983	0.0127788	0.0137365	0.0182536	0.0166242	0.0113727	0.0344466
CL3607.Contig3_All	0.0108002	0.0138737	0.0109941	0.0198019	0.387072	0.0195554	0.0125716	0.305537	0.0442462	0.109728	0.0190092	0.0468103
CL3607.Contig4_All	0.0117383	0.0199732	0.0140757	0.016969	0.156354	0.013491	0.011943	0.0895683	0.0332428	0.458503	0.0173089	0.156833
CL3607.Contig6_All	0.0192927	0.0364017	0.0269205	0.025081	0.341534	0.0243872	0.0190733	0.103563	0.0446682	0.148859	0.024796	0.185423
CL3611.Contig2_All	0.143367	0.0220255	0.0246079	0.0324672	0.0206686	0.112886	0.443788	0.023884	0.0259311	0.0213177	0.110305	0.0187516
CL3611.Contig4_All	0.00800057	0.0110404	0.00829893	0.0115499	0.344824	0.0105832	0.00886127	0.111253	0.0232299	0.392748	0.0137737	0.0558367
CL3613.Contig2_All	0.0328362	0.0297914	0.0235514	0.0409317	0.116046	0.0369601	0.0408041	0.157862	0.0680115	0.294127	0.0793667	0.0797125
CL3619.Contig3_All	0.022373	0.0405449	0.0309352	0.0346628	0.304412	0.03315	0.0225928	0.13845	0.0648282	0.130487	0.0289918	0.148573
CL3628.Contig2_All	0.112827	0.0336367	0.0338775	0.124396	0.030587	0.15287	0.183357	0.0437681	0.0697454	0.0368368	0.147295	0.0308045
CL3631.Contig1_All	0.0165014	0.543698	0.322146	0.0128006	0.011605	0.00994127	0.00991267	0.0105475	0.0130839	0.0130787	0.0088066	0.0278788
CL3634.Contig1_All	0.020213	0.605255	0.189279	0.0167544	0.0190904	0.0130396	0.0129562	0.0163651	0.0187208	0.0216688	0.0121784	0.0544794
CL3634.Contig2_All	0.00849843	0.00971589	0.00779962	0.016716	0.176843	0.0164467	0.0104373	0.580378	0.0391641	0.087262	0.0169571	0.0297811
CL3636.Contig1_All	0.022441	0.028508	0.0219677	0.0971413	0.0668834	0.0381829	0.0248951	0.158051	0.341097	0.100021	0.036477	0.0643346
CL3639.Contig2_All	0.00975056	0.0125285	0.00940057	0.0151709	0.129958	0.012629	0.0110062	0.132665	0.0312923	0.562191	0.0179871	0.0554207
CL3644.Contig2_All	0.368734	0.073146	0.0955787	0.060521	0.0255713	0.0648377	0.115124	0.0289913	0.0409362	0.0301822	0.0616347	0.0347426
CL3651.Contig3_All	0.0458935	0.0373084	0.0346112	0.063687	0.138587	0.147839	0.0624085	0.15222	0.0900587	0.0839055	0.0834285	0.0600528
CL3651.Contig4_All	0.0243903	0.538501	0.206893	0.019909	0.0243509	0.0160017	0.0158238	0.0203789	0.0225905	0.0270893	0.01494	0.0691313
CL3654.Contig1_All	0.0325368	0.355313	0.421653	0.026422	0.016569	0.0182338	0.0183747	0.0165989	0.0236845	0.0194704	0.0155994	0.0355443
CL3667.Contig2_All	0.0707765	0.197252	0.46704	0.0386009	0.0211425	0.0314421	0.0341929	0.0217122	0.0308845	0.0240729	0.025616	0.0372673
CL3678.Contig1_All	0.010944	0.0162165	0.0122557	0.0202609	0.359302	0.0171107	0.0120272	0.237229	0.0467906	0.17794	0.0177383	0.0721853
CL3678.Contig2_All	0.0228745	0.595919	0.162496	0.0171646	0.0222551	0.0136155	0.0146095	0.0184791	0.0197264	0.0266659	0.0140314	0.0721635
CL3684.Contig2_All	0.10076	0.0340947	0.0335389	0.139509	0.0328207	0.144634	0.160877	0.0484116	0.0790046	0.0403814	0.153119	0.0328503
CL3689.Contig4_All	0.0293523	0.0821224	0.0490796	0.0452073	0.0755299	0.0264444	0.0250567	0.0741369	0.0729787	0.140628	0.0310301	0.348434
CL3694.Contig2_All	0.0848572	0.0206348	0.0206031	0.0524984	0.0238811	0.108885	0.287696	0.0330909	0.0397328	0.028296	0.278521	0.0213033
CL3699.Contig2_All	0.0529439	0.0187361	0.018219	0.0553931	0.031576	0.197654	0.152944	0.0473444	0.0492328	0.0338741	0.319296	0.0227864
CL3714.Contig5_All	0.00884856	0.0116582	0.00887761	0.0144442	0.320866	0.0128783	0.0100774	0.20685	0.0312142	0.306895	0.0159977	0.0513927
CL3715.Contig1_All	0.00880207	0.0118217	0.00935215	0.0109948	0.700304	0.0125633	0.00977307	0.0730294	0.0198439	0.0852976	0.0141294	0.044088
CL3719.Contig1_All	0.013996	0.0166585	0.0137134	0.099416	0.0384381	0.0362523	0.016087	0.0913259	0.582735	0.0394939	0.0218915	0.0299925
CL372.Contig1_All	0.0186245	0.038264	0.0265074	0.0374395	0.163274	0.0248785	0.0183022	0.144269	0.0842437	0.187459	0.0244272	0.232312
CL3723.Contig2_All	0.0910143	0.0231143	0.0241532	0.0348086	0.0323995	0.136663	0.316195	0.0368715	0.032625	0.0315432	0.216159	0.0244534
CL3723.Contig3_All	0.0791812	0.021374	0.0224255	0.043229	0.0280934	0.263224	0.253782	0.0351131	0.0363919	0.0275963	0.167789	0.0218005
CL3734.Contig1_All	0.174171	0.0200773	0.0211055	0.0209589	0.0187647	0.0398151	0.474561	0.020364	0.019069	0.0220455	0.150634	0.0184335
CL3737.Contig1_All	0.0414869	0.0264462	0.0234499	0.168811	0.0511041	0.119435	0.0638509	0.107663	0.183374	0.062787	0.112849	0.0387432
CL3737.Contig2_All	0.0710115	0.0252325	0.0242922	0.0966007	0.0334204	0.161161	0.158775	0.0519409	0.0703458	0.039929	0.238759	0.028531
CL3744.Contig1_All	0.0174982	0.0203291	0.0175787	0.513525	0.0220837	0.0419894	0.0182488	0.0379544	0.241308	0.0246053	0.0209607	0.0239184
CL3744.Contig2_All	0.0171087	0.0320746	0.0218585	0.0284583	0.121302	0.0193524	0.0168376	0.108394	0.0575344	0.315917	0.0236575	0.237505
CL3744.Contig4_All	0.0495304	0.175121	0.0961255	0.0418692	0.0633741	0.0299097	0.0360765	0.0557342	0.0533373	0.10613	0.0403553	0.252437
CL3744.Contig5_All	0.0134857	0.0242967	0.016867	0.0205036	0.149312	0.0155062	0.0135049	0.0979216	0.0407862	0.383927	0.0192175	0.204672
CL3744.Contig6_All	0.01539	0.0437591	0.0279428	0.0197827	0.0945548	0.0158016	0.0136544	0.0524064	0.0334572	0.100236	0.0167673	0.566248
CL3744.Contig7_All	0.013853	0.0314321	0.0209272	0.0183865	0.129433	0.0147542	0.0129722	0.0642263	0.0331186	0.167665	0.017002	0.476229
CL3745.Contig2_All	0.0277651	0.47981	0.158046	0.0256643	0.0337058	0.0191502	0.0188364	0.0280932	0.0307646	0.039652	0.0186639	0.119849
CL3747.Contig1_All	0.0364822	0.070106	0.0567374	0.0637954	0.162145	0.0604971	0.0352753	0.129092	0.105467	0.101645	0.040826	0.137932
CL376.Contig1_All	0.0344223	0.427634	0.265599	0.0373851	0.0243489	0.023362	0.0215498	0.0244098	0.0358932	0.0286538	0.0195154	0.0572259
CL3761.Contig2_All	0.0218973	0.0444223	0.0290543	0.0281182	0.0936773	0.0201019	0.0202503	0.0759234	0.0479352	0.252973	0.0275049	0.338142
CL3764.Contig2_All	0.0272768	0.0332196	0.0299025	0.500811	0.0269187	0.0598705	0.0263128	0.0410287	0.166272	0.029293	0.0273637	0.0317307
CL3779.Contig2_All	0.129064	0.0165154	0.0182756	0.02639	0.0147042	0.0782372	0.556274	0.0175515	0.0200659	0.0158735	0.0931793	0.0138698
CL3780.Contig2_All	0.0950799	0.0094881	0.0101293	0.0124962	0.00848825	0.025703	0.72395	0.00986664	0.0103471	0.00987301	0.0762446	0.00833406
CL3780.Contig4_All	0.0150844	0.0204969	0.0155204	0.0157449	0.329915	0.016473	0.0161507	0.0844528	0.0268983	0.334738	0.024308	0.100217
CL3780.Contig5_All	0.0436113	0.00551083	0.00591298	0.00817005	0.00541788	0.0214925	0.835046	0.00639198	0.00670126	0.00600129	0.0507589	0.00498501
CL38.Contig1_All	0.0628378	0.0572275	0.0573682	0.084431	0.0902408	0.186113	0.0703326	0.0950606	0.0949347	0.0656582	0.0709987	0.0647973
CL3807.Contig1_All	0.0803369	0.302077	0.293767	0.0282795	0.0314237	0.0264513	0.0395183	0.0276533	0.0288002	0.0396338	0.0334195	0.0686394
CL3815.Contig3_All	0.170094	0.0578236	0.0669734	0.135944	0.0312395	0.149898	0.130502	0.0396293	0.0681213	0.0349542	0.0782549	0.0365659
CL3835.Contig10_All	0.0604469	0.156291	0.602039	0.020929	0.0157073	0.0205185	0.0261906	0.0150042	0.0184063	0.0176762	0.0190919	0.0277001
CL3835.Contig11_All	0.0129803	0.75733	0.125643	0.00949374	0.0102013	0.00722119	0.007896	0.00897903	0.0103212	0.0124865	0.00736035	0.0300875
CL3835.Contig12_All	0.0248818	0.265315	0.576364	0.0177116	0.0118322	0.0132889	0.0136352	0.011615	0.0159401	0.0135914	0.0113074	0.0245177
CL3835.Contig3_All	0.0645095	0.0690926	0.0702026	0.0970609	0.0821941	0.165088	0.0653964	0.0876171	0.103122	0.063296	0.0630166	0.0694041
CL3835.Contig7_All	0.00930177	0.800902	0.120594	0.00659042	0.00680993	0.00509764	0.00555211	0.00602902	0.00701986	0.0081719	0.00507784	0.0188541
CL3838.Contig1_All	0.0757062	0.0110383	0.0115234	0.0189356	0.0109694	0.0423209	0.652336	0.0136188	0.0150171	0.0127366	0.125512	0.010285
CL3838.Contig2_All	0.0172865	0.0180933	0.0148299	0.0627492	0.0815783	0.042797	0.0218469	0.366155	0.217661	0.0811755	0.0350529	0.0407749
CL384.Contig1_All	0.0506828	0.210703	0.490922	0.0266153	0.0250044	0.0273919	0.0283531	0.0222804	0.0257435	0.0256559	0.0226807	0.0439672
CL3840.Contig2_All	0.0196664	0.0173525	0.0144574	0.0488363	0.094787	0.0459819	0.0273248	0.426799	0.113018	0.100936	0.0515967	0.039244
CL3855.Contig6_All	0.016295	0.0126539	0.0115536	0.696431	0.0144898	0.0498146	0.0194239	0.0255254	0.100404	0.0166158	0.022628	0.0141655
CL3865.Contig1_All	0.0119915	0.0142614	0.0115193	0.0271169	0.168879	0.0255624	0.0144799	0.508201	0.0680258	0.0873431	0.0222844	0.0403353
CL3873.Contig1_All	0.0111297	0.0140915	0.0109876	0.0122934	0.559723	0.0137333	0.0124444	0.0801164	0.0214805	0.186607	0.0190603	0.058333
CL3883.Contig2_All	0.467741	0.0462181	0.0563372	0.0267703	0.0256657	0.0450245	0.1533	0.0247982	0.0242815	0.0284474	0.0713514	0.0300652
CL3887.Contig5_All	0.0372053	0.0136319	0.0141076	0.0417899	0.017891	0.645219	0.076963	0.0246349	0.0310798	0.0173326	0.0661858	0.0139589
CL3896.Contig2_All	0.0103948	0.793361	0.116107	0.00773473	0.00778217	0.00579469	0.0062642	0.00697048	0.00825126	0.00947226	0.00577879	0.0220887
CL390.Contig2_All	0.0181354	0.0308403	0.023559	0.0250074	0.410782	0.0253484	0.0186025	0.11735	0.045731	0.132467	0.0246016	0.127576
CL3904.Contig1_All	0.00939868	0.0130214	0.00993829	0.0168707	0.37312	0.0147507	0.0105818	0.258414	0.0385015	0.18373	0.0161417	0.055531
CL3913.Contig1_All	0.0159603	0.0204773	0.0152951	0.0293308	0.120842	0.0212004	0.0179479	0.199722	0.0646198	0.385725	0.0292061	0.0796721
CL3914.Contig2_All	0.0523211	0.0246592	0.0233089	0.0481072	0.0695348	0.149362	0.113884	0.0919189	0.0575355	0.0621893	0.270648	0.036532
CL3928.Contig1_All	0.00875371	0.763563	0.167709	0.00627096	0.00579703	0.00478716	0.00511747	0.00527583	0.00643354	0.00685932	0.00457341	0.014859
CL3933.Contig3_All	0.024089	0.021407	0.0174754	0.027311	0.211249	0.0324242	0.0318631	0.192122	0.0466359	0.271694	0.0630396	0.0606902
CL3941.Contig1_All	0.0338282	0.36597	0.17487	0.0322052	0.0467639	0.0256218	0.0237176	0.0373622	0.0394235	0.0501512	0.0235019	0.146585
CL3941.Contig4_All	0.0626645	0.294006	0.305845	0.02641	0.0376144	0.0274507	0.0354782	0.0298866	0.0285976	0.0418103	0.0308563	0.0793808
CL395.Contig1_All	0.0116077	0.011562	0.00938105	0.0262137	0.0904446	0.0234211	0.0151464	0.594278	0.0642439	0.0958074	0.0272018	0.0306924
CL395.Contig3_All	0.0218586	0.0188304	0.015921	0.0599216	0.0925931	0.0594029	0.0308389	0.376542	0.138486	0.0894005	0.0565387	0.0396656
CL3954.Contig1_All	0.0134383	0.020569	0.0159681	0.0194702	0.526551	0.0201625	0.0143756	0.118304	0.0370933	0.113703	0.0198046	0.08056
CL3954.Contig2_All	0.00892929	0.0112725	0.00886292	0.0159837	0.389217	0.0154202	0.0104638	0.326222	0.0358773	0.121124	0.0163091	0.040319
CL3954.Contig3_All	0.0556024	0.0393444	0.0343552	0.0357479	0.171247	0.055919	0.0743165	0.114261	0.0494613	0.159034	0.13	0.0807109
CL3954.Contig4_All	0.00427661	0.00558084	0.00439789	0.00603183	0.818007	0.00655008	0.00487019	0.0570945	0.0116833	0.0530427	0.00730951	0.0211556
CL3954.Contig5_All	0.0123917	0.0152426	0.0123469	0.0191397	0.518174	0.0220487	0.0145358	0.181815	0.0376632	0.097576	0.0216505	0.0474161
CL3956.Contig1_All	0.0236045	0.619122	0.154755	0.0169779	0.0197167	0.0128871	0.0145873	0.0171304	0.0189579	0.0251375	0.0139344	0.063189
CL3965.Contig4_All	0.0231942	0.0782996	0.0459126	0.0210452	0.0679803	0.0176157	0.018718	0.0428398	0.0306057	0.0958004	0.0219865	0.536002
CL397.Contig1_All	0.0573173	0.0398265	0.0414751	0.110065	0.0463118	0.349543	0.0679602	0.059585	0.0875122	0.0400793	0.0619615	0.0383631
CL397.Contig3_All	0.0435715	0.0227695	0.0236934	0.0638793	0.0300649	0.554885	0.0633499	0.0395738	0.0512524	0.0265261	0.0573336	0.023101
CL397.Contig5_All	0.0471961	0.0253537	0.0264196	0.0681624	0.0334612	0.517582	0.0670525	0.0435062	0.0556854	0.0292277	0.0606736	0.0256801
CL3974.Contig2_All	0.0150936	0.0268572	0.019078	0.0284625	0.194876	0.0202967	0.0154614	0.163937	0.0648009	0.262854	0.0218102	0.166472
CL3979.Contig1_All	0.0477218	0.332875	0.226375	0.0273349	0.0459785	0.026531	0.0305077	0.03445	0.0317743	0.0503679	0.0287538	0.11733
CL3979.Contig2_All	0.00579696	0.1025	0.861173	0.00338326	0.00293255	0.00287225	0.003142	0.00268692	0.00327636	0.00331107	0.0026228	0.00630273
CL399.Contig9_All	0.0954229	0.0213649	0.0214708	0.0245963	0.0292639	0.0541347	0.310427	0.0311794	0.0247715	0.0325352	0.330894	0.0239398
CL4004.Contig1_All	0.0698203	0.203335	0.16216	0.114893	0.040695	0.0500863	0.0460193	0.0476663	0.0893768	0.0523748	0.042382	0.081192
CL402.Contig1_All	0.0414625	0.215506	0.124806	0.0807851	0.0564778	0.0398375	0.0313863	0.0597723	0.0977181	0.0682843	0.0325423	0.151421
CL402.Contig2_All	0.00397136	0.00508283	0.00395363	0.00531324	0.797822	0.00558876	0.00453248	0.0524448	0.0101894	0.0828472	0.00705541	0.0211991
CL402.Contig3_All	0.0333844	0.136815	0.0860235	0.0340744	0.0970757	0.0300638	0.0267677	0.0610623	0.0485955	0.0908096	0.0292904	0.326038
CL402.Contig4_All	0.0636226	0.00887078	0.00930831	0.0146387	0.00880387	0.0337521	0.720566	0.0107989	0.0117309	0.0101387	0.0995454	0.00822415
CL4020.Contig1_All	0.0299397	0.0577868	0.0448625	0.0396773	0.244007	0.0410271	0.0290411	0.118106	0.0661907	0.122601	0.0352569	0.171504
CL4029.Contig2_All	0.120438	0.0239446	0.0242384	0.0253305	0.0293624	0.0514765	0.33607	0.0308099	0.0251732	0.0335196	0.274008	0.0256282
CL403.Contig51_All	0.00811132	0.100179	0.852118	0.00417462	0.00386615	0.00376298	0.00428934	0.00347636	0.00407487	0.00433018	0.00353219	0.00808489
CL4052.Contig1_All	0.0533622	0.034547	0.0358899	0.157251	0.0348375	0.362731	0.0628114	0.048349	0.090137	0.0329228	0.0557202	0.0314418
CL4052.Contig2_All	0.04857	0.0260052	0.0237794	0.0453995	0.0956389	0.101982	0.0936877	0.122658	0.0601507	0.0864474	0.251794	0.0438882
CL406.Contig5_All	0.0760968	0.266527	0.317219	0.0273926	0.036537	0.0290956	0.0403193	0.0297984	0.0288737	0.0413244	0.0338695	0.072947
CL406.Contig6_All	0.0582508	0.0727684	0.0577587	0.0331629	0.145536	0.0392683	0.053547	0.0811064	0.0450032	0.174079	0.068054	0.171466
CL4068.Contig2_All	0.0216148	0.0184859	0.015597	0.0557783	0.0949907	0.0562708	0.0306444	0.390334	0.125784	0.0934295	0.0574505	0.0396195
CL4068.Contig3_All	0.0280392	0.127377	0.0656378	0.0269729	0.0593658	0.0203184	0.0215182	0.0442869	0.0377293	0.0878327	0.024417	0.456505
CL4068.Contig4_All	0.0119895	0.0142557	0.0115157	0.0239175	0.243768	0.024272	0.01446	0.439951	0.0552236	0.096219	0.0223357	0.0420925
CL4068.Contig5_All	0.0411458	0.0239992	0.0217991	0.0727115	0.0760055	0.15825	0.0757896	0.147485	0.0982629	0.072675	0.172973	0.0389031
CL407.Contig6_All	0.00626337	0.125475	0.83573	0.00347985	0.00314539	0.0029823	0.00336294	0.0028539	0.0034073	0.00358854	0.00281687	0.00689484
CL4078.Contig2_All	0.0679339	0.116212	0.116181	0.0631893	0.100533	0.0842222	0.0578466	0.0802815	0.0746793	0.0760681	0.0552757	0.107577
CL4086.Contig1_All	0.0096955	0.0126433	0.00941978	0.011717	0.119549	0.0107386	0.0106001	0.0688388	0.0212034	0.647149	0.016964	0.0614817
CL4097.Contig1_All	0.0129827	0.0163575	0.0130957	0.0272774	0.241717	0.0259905	0.0152714	0.407856	0.0653217	0.101814	0.0229028	0.0494132
CL4104.Contig1_All	0.0106462	0.0124904	0.0100567	0.0194248	0.310043	0.0203021	0.012896	0.400375	0.0429654	0.101728	0.0203394	0.038733
CL4110.Contig2_All	0.0168417	0.0203379	0.0163395	0.0760009	0.0707495	0.038968	0.0197436	0.222944	0.371143	0.0726794	0.0289031	0.0453491
CL4110.Contig3_All	0.0183515	0.0262482	0.0202099	0.0726052	0.0870941	0.0352794	0.0201226	0.215893	0.312091	0.0963661	0.0283258	0.0674137
CL4113.Contig1_All	0.0304855	0.043417	0.0362275	0.0558383	0.214961	0.0620927	0.0330473	0.179267	0.101951	0.104737	0.0418584	0.0961176
CL4123.Contig2_All	0.122528	0.160227	0.228156	0.0920395	0.0329663	0.0655426	0.0640359	0.037037	0.0610252	0.0377817	0.046689	0.0519715
CL4123.Contig4_All	0.0806007	0.171935	0.23911	0.0761172	0.0446843	0.0725204	0.0530047	0.0452909	0.0647007	0.0437995	0.0425973	0.0656396
CL4130.Contig1_All	0.0787796	0.217934	0.382333	0.0507654	0.024747	0.037164	0.0394873	0.0261452	0.0392574	0.0288228	0.0302417	0.0443228
CL4136.Contig3_All	0.00455946	0.0688555	0.903278	0.00263142	0.00221746	0.00223712	0.00244725	0.00204644	0.00251904	0.00250062	0.00202572	0.00468172
CL4148.Contig1_All	0.0833695	0.0164088	0.0173247	0.0248062	0.020115	0.0864871	0.489687	0.0233161	0.022045	0.0207107	0.179335	0.0163955
CL4159.Contig1_All	0.0401325	0.0299067	0.0289934	0.129338	0.0489597	0.341256	0.0527781	0.0743477	0.118532	0.0417267	0.0586977	0.0353308
CL4159.Contig12_All	0.0461421	0.0389709	0.037095	0.0937686	0.0869838	0.222538	0.0590037	0.114796	0.116489	0.0627705	0.0691176	0.0523243
CL4159.Contig14_All	0.125105	0.0281882	0.0314175	0.0576053	0.0257815	0.265844	0.239064	0.031893	0.0403428	0.0262654	0.104936	0.0235575
CL4159.Contig4_All	0.0399209	0.0194675	0.0204394	0.0644112	0.0228294	0.610699	0.0576366	0.0308657	0.0447965	0.0211724	0.0490434	0.0187182
CL4159.Contig6_All	0.051373	0.0375076	0.0367418	0.0822407	0.0764667	0.276199	0.0691052	0.0956327	0.0930246	0.0568223	0.0776971	0.0471894
CL4159.Contig7_All	0.0388198	0.0182754	0.0189842	0.0504071	0.0250022	0.614821	0.0622859	0.0330736	0.0408205	0.0223508	0.0563112	0.0188481
CL4159.Contig8_All	0.0527725	0.0359761	0.0348564	0.0701383	0.0894169	0.242678	0.076423	0.107352	0.0844432	0.0637955	0.0933257	0.0488225
CL4164.Contig1_All	0.132853	0.0243832	0.0253225	0.0552669	0.0222186	0.102833	0.354729	0.0293229	0.0380181	0.0263098	0.166891	0.0218519
CL4175.Contig1_All	0.0200482	0.0583347	0.0377124	0.0220549	0.107859	0.0192264	0.0174079	0.0552588	0.0349548	0.105078	0.020874	0.501191
CL418.Contig2_All	0.0133694	0.0127717	0.0105382	0.0319235	0.0914121	0.0304531	0.0178982	0.566409	0.0779526	0.0839421	0.0320791	0.031251
CL4180.Contig2_All	0.00793898	0.0103629	0.00776265	0.0114742	0.130804	0.00998024	0.00888439	0.0957824	0.0228556	0.631003	0.0143695	0.048783
CL4201.Contig1_All	0.0226461	0.0551289	0.0372337	0.0220998	0.13739	0.0207486	0.0200805	0.0613557	0.0345153	0.136232	0.0247252	0.427845
CL4202.Contig11_All	0.0139499	0.0376492	0.0230834	0.0180375	0.06157	0.0129222	0.0122768	0.0439171	0.0303342	0.111742	0.0155804	0.618938
CL4234.Contig2_All	0.241356	0.0984892	0.104225	0.0374544	0.0490673	0.048604	0.119482	0.0431992	0.038141	0.0600998	0.0912622	0.0686201
CL424.Contig28_All	0.0743273	0.0325025	0.0319666	0.23746	0.0311641	0.177598	0.103278	0.0478675	0.0966683	0.0366939	0.0994824	0.0309909
CL4241.Contig1_All	0.00452887	0.00555716	0.00441319	0.0062774	0.799686	0.00698885	0.00528784	0.0666311	0.0120931	0.0601492	0.00820859	0.0201785
CL4242.Contig1_All	0.0157266	0.0279533	0.0207241	0.0251199	0.372215	0.0223763	0.0161142	0.135464	0.0504047	0.152542	0.0217187	0.139641
CL4248.Contig1_All	0.0315892	0.0471875	0.0378035	0.0290104	0.309285	0.0356124	0.0318342	0.100235	0.0447946	0.146645	0.0408324	0.145171
CL4252.Contig1_All	0.0132485	0.0144522	0.0114202	0.0160403	0.340913	0.0175442	0.0159631	0.143256	0.0291767	0.318328	0.0274544	0.0522035
CL4262.Contig3_All	0.0371003	0.117875	0.0802516	0.100578	0.0755754	0.0473496	0.0314018	0.0849915	0.151747	0.082179	0.0345237	0.156428
CL4265.Contig5_All	0.101419	0.0260538	0.0248465	0.0329373	0.0322117	0.0497776	0.213726	0.0376731	0.0326732	0.0426625	0.375878	0.0301409
CL4267.Contig1_All	0.0121077	0.0156924	0.0118709	0.0135286	0.241546	0.0135838	0.0132863	0.0821456	0.0238425	0.476461	0.0208936	0.0750414
CL4278.Contig2_All	0.0100926	0.0140081	0.0107838	0.0188354	0.371721	0.0166869	0.0113859	0.284099	0.0436573	0.14595	0.0171055	0.0556747
CL4281.Contig11_All	0.0385019	0.0277095	0.0255232	0.0818728	0.0891015	0.211495	0.0585822	0.152898	0.115961	0.0669308	0.0880629	0.0433621
CL4281.Contig12_All	0.0664427	0.117947	0.123187	0.108126	0.0658585	0.102737	0.0545393	0.0693621	0.103034	0.0582985	0.0494609	0.0810074
CL4281.Contig2_All	0.0611437	0.234688	0.271347	0.0767052	0.0350521	0.0482614	0.0387011	0.0374881	0.0621171	0.0384875	0.0328613	0.0631479
CL4281.Contig7_All	0.0554183	0.0510379	0.0478209	0.0545829	0.164728	0.107938	0.0660111	0.125067	0.0738722	0.0946809	0.0789392	0.0799037
CL4281.Contig9_All	0.0321494	0.0275999	0.0247284	0.103707	0.0867003	0.152585	0.0439212	0.176131	0.177944	0.0667289	0.0627473	0.0450578
CL4285.Contig2_All	0.033152	0.29289	0.124398	0.0299148	0.0527422	0.0232659	0.0236668	0.0403458	0.038623	0.0644763	0.0247142	0.251811
CL4289.Contig2_All	0.0121639	0.0120062	0.00972503	0.0253987	0.101457	0.0234315	0.0159189	0.566947	0.0592357	0.111969	0.0291107	0.0326359
CL4298.Contig1_All	0.0781871	0.294911	0.275829	0.0282653	0.0360146	0.0277182	0.0406649	0.030248	0.029791	0.0442582	0.0351078	0.0790046
CL4305.Contig1_All	0.0190972	0.648581	0.20026	0.0115266	0.0132755	0.00952874	0.0111376	0.0113898	0.0124228	0.0160968	0.0101504	0.0365336
CL4310.Contig2_All	0.200607	0.047975	0.0481092	0.0820281	0.0325713	0.0787424	0.190403	0.0417995	0.0575483	0.043062	0.138233	0.0389213
CL4310.Contig4_All	0.0907107	0.0549875	0.0474925	0.0398498	0.0955065	0.0512837	0.102302	0.080463	0.0493637	0.138522	0.158702	0.0908161
CL4310.Contig6_All	0.0518078	0.0192906	0.0177159	0.0348378	0.0335357	0.0521526	0.115191	0.0455904	0.0371522	0.0448208	0.521365	0.0265398
CL4317.Contig1_All	0.0350861	0.136505	0.711358	0.0131706	0.010457	0.0124572	0.0158237	0.00984737	0.0119133	0.0119176	0.0119588	0.019505
CL4319.Contig1_All	0.0151526	0.0308787	0.0206398	0.0186776	0.115287	0.0149208	0.0143193	0.0651628	0.0327876	0.260018	0.0194676	0.392689
CL4322.Contig1_All	0.0346325	0.110673	0.0771747	0.0518919	0.119286	0.0414429	0.0297737	0.0880387	0.0803668	0.0977718	0.033146	0.235802
CL4328.Contig2_All	0.0286222	0.0482716	0.039092	0.17435	0.0582894	0.05807	0.027968	0.0886114	0.31904	0.0581562	0.0322411	0.067289
CL4342.Contig3_All	0.0751752	0.0201772	0.0197786	0.0245439	0.0316966	0.0524263	0.221161	0.0342498	0.025672	0.0356228	0.434994	0.024503
CL4344.Contig1_All	0.0482825	0.249867	0.420078	0.0288294	0.0301145	0.0290565	0.0288384	0.0260175	0.0292138	0.0303663	0.0241311	0.0552054
CL4344.Contig2_All	0.0804636	0.188467	0.250181	0.0458639	0.0554751	0.0557496	0.0526215	0.0461984	0.0476643	0.0511511	0.0438365	0.0823282
CL4345.Contig2_All	0.019558	0.170213	0.714174	0.0099556	0.00959416	0.00939796	0.0105116	0.0085084	0.00978697	0.0104478	0.00861126	0.0192409
CL4362.Contig2_All	0.0383081	0.0821462	0.0614548	0.195185	0.0522466	0.0513064	0.0332159	0.07248	0.224012	0.0644465	0.0365303	0.0886686
CL4369.Contig1_All	0.00574354	0.114739	0.849722	0.00321139	0.00287173	0.00274092	0.00308237	0.00261327	0.00313528	0.00327754	0.00257971	0.00628361
CL437.Contig7_All	0.0945317	0.0189231	0.0202748	0.0318483	0.0217281	0.1325	0.43465	0.0259111	0.0266136	0.0221427	0.152791	0.0180863
CL4370.Contig1_All	0.00897757	0.0105854	0.0083112	0.0145853	0.351282	0.0143113	0.0107577	0.304631	0.0311219	0.188936	0.0178092	0.0386925
CL4372.Contig1_All	0.0309945	0.0346292	0.0263596	0.0619015	0.0965432	0.0385647	0.0352493	0.174529	0.120365	0.229526	0.0585686	0.0927698
CL4376.Contig3_All	0.0968497	0.0202194	0.0199481	0.0350377	0.022336	0.0577829	0.310461	0.0285912	0.0299866	0.0281451	0.329594	0.0210482
CL4376.Contig4_All	0.0319059	0.31542	0.127533	0.0324693	0.0502358	0.0236861	0.0228966	0.0404534	0.0418257	0.0608461	0.0238139	0.228915
CL4377.Contig4_All	0.186199	0.0357628	0.035783	0.0574287	0.0288617	0.0697442	0.255943	0.0364979	0.0443589	0.0377837	0.179787	0.0318492
CL4388.Contig2_All	0.0399254	0.0241436	0.0214291	0.0687136	0.0818252	0.109586	0.0710489	0.17011	0.0994353	0.0878693	0.183904	0.0420088
CL4406.Contig1_All	0.201832	0.171033	0.237195	0.0443612	0.0297802	0.0408135	0.0696715	0.0302489	0.0374321	0.0373204	0.0488295	0.051483
CL4406.Contig2_All	0.00345603	0.0419913	0.938102	0.00192211	0.00152377	0.00161812	0.00180155	0.00143065	0.00179587	0.00173596	0.00146848	0.00315409
CL4414.Contig7_All	0.134851	0.0281073	0.0285621	0.0657535	0.0256981	0.0996996	0.292498	0.0345054	0.0454578	0.0315052	0.187552	0.0258105
CL4418.Contig2_All	0.0137674	0.0334697	0.0214968	0.0198424	0.0887407	0.014317	0.0126508	0.059214	0.0361688	0.147844	0.0164619	0.536027
CL4421.Contig1_All	0.0432292	0.0259221	0.0225241	0.0543023	0.0882712	0.0727477	0.0741555	0.152661	0.0779048	0.115449	0.224525	0.0483084
CL4424.Contig1_All	0.027481	0.279773	0.546536	0.0196919	0.0128242	0.0145295	0.0149973	0.012682	0.017579	0.0148509	0.0124342	0.0266205
CL4425.Contig1_All	0.0320509	0.0261906	0.0226764	0.0344853	0.25811	0.056385	0.044947	0.192555	0.0550225	0.137718	0.0804121	0.0594478
CL4425.Contig2_All	0.196991	0.0519286	0.0561808	0.036356	0.0517557	0.0733432	0.208404	0.046324	0.0371537	0.0525063	0.140766	0.0482908
CL4435.Contig3_All	0.0351097	0.385963	0.38668	0.0258141	0.0165589	0.0177445	0.019203	0.0166122	0.0232382	0.0201689	0.0163194	0.0365874
CL4436.Contig1_All	0.164143	0.0379702	0.04407	0.0731315	0.0282082	0.227285	0.195798	0.0344036	0.047322	0.0291391	0.090443	0.0280863
CL4436.Contig2_All	0.047817	0.0123939	0.0123318	0.0250158	0.018346	0.0747847	0.238499	0.0240301	0.022678	0.0202	0.489762	0.0141416
CL4439.Contig2_All	0.0056262	0.112776	0.851952	0.00331096	0.00282354	0.00276181	0.00303938	0.00260204	0.00319708	0.00322081	0.00254337	0.00614696
CL444.Contig2_All	0.0110354	0.462586	0.462077	0.00662861	0.00628355	0.00547979	0.00613397	0.00564641	0.00667553	0.00729566	0.0052983	0.0148599
CL4446.Contig1_All	0.058597	0.0144121	0.0145879	0.0261426	0.0210067	0.0891447	0.32006	0.0261669	0.0239611	0.0221914	0.367705	0.0160248
CL445.Contig1_All	0.0528628	0.018392	0.0173098	0.0248199	0.0359243	0.0478356	0.12883	0.0407531	0.0277384	0.0421613	0.537895	0.0254772
CL445.Contig3_All	0.125639	0.0570441	0.0512038	0.0413442	0.0694518	0.0531281	0.134229	0.0648583	0.0469787	0.0993736	0.182053	0.0746971
CL445.Contig5_All	0.0999468	0.0248937	0.0239198	0.0298033	0.0316508	0.0479846	0.222988	0.0359	0.0299811	0.0408111	0.383241	0.0288795
CL4452.Contig1_All	0.0267399	0.0570638	0.038358	0.0682852	0.0939662	0.0329498	0.0252302	0.122849	0.150538	0.151593	0.0327798	0.199647
CL4458.Contig1_All	0.0330531	0.0349828	0.0298851	0.457064	0.0287693	0.0512727	0.032442	0.0463832	0.175783	0.0372846	0.0365055	0.0365745
CL4463.Contig3_All	0.0884963	0.0423019	0.0388537	0.164581	0.0414825	0.0989859	0.113289	0.0635327	0.108134	0.0567634	0.138693	0.0448863
CL4466.Contig1_All	0.016686	0.415833	0.476474	0.0107026	0.0083169	0.00811455	0.00904304	0.00792152	0.0101845	0.00994711	0.00770255	0.0190738
CL4466.Contig2_All	0.049291	0.106794	0.0674642	0.0446228	0.07722	0.0321659	0.0396905	0.0701002	0.0603538	0.153811	0.0487012	0.249786
CL4466.Contig3_All	0.0123404	0.428256	0.486174	0.00836179	0.0069084	0.00648645	0.00692289	0.00644648	0.00815156	0.00803174	0.00595735	0.0159637
CL4472.Contig1_All	0.0274858	0.00878468	0.00834667	0.0170262	0.0150313	0.0343727	0.0856748	0.0202863	0.0171371	0.0180334	0.736518	0.0113034
CL4472.Contig2_All	0.125798	0.0666361	0.0582484	0.0874114	0.0510582	0.0649906	0.116748	0.065055	0.0797049	0.0795901	0.136341	0.0684179
CL4473.Contig3_All	0.0467195	0.0200046	0.0187665	0.0581554	0.0425815	0.147039	0.112271	0.0689595	0.0608839	0.0463116	0.350621	0.0276865
CL4480.Contig2_All	0.0298827	0.033536	0.0257473	0.0255044	0.15852	0.0266491	0.0323599	0.0957839	0.03957	0.362311	0.0519167	0.118219
CL4481.Contig1_All	0.0552275	0.024232	0.0226922	0.102751	0.040683	0.172836	0.114592	0.0696154	0.0881471	0.047605	0.230615	0.0310041
CL4485.Contig2_All	0.0208572	0.0397146	0.0295517	0.0274587	0.32422	0.0268513	0.0205603	0.108032	0.0486519	0.142822	0.0264269	0.184854
CL4485.Contig3_All	0.00279466	0.0035997	0.00281974	0.00376566	0.87341	0.00406046	0.00318641	0.0357783	0.00719618	0.044152	0.00487443	0.0143621
CL4485.Contig4_All	0.0238643	0.0825772	0.050558	0.023005	0.085372	0.0201313	0.0196033	0.0488286	0.0340617	0.093698	0.0226601	0.495641
CL4486.Contig1_All	0.0145285	0.0217812	0.0157903	0.0157738	0.163936	0.0146311	0.0148984	0.0722628	0.0271312	0.482567	0.0221015	0.134598
CL4496.Contig1_All	0.0219573	0.0451895	0.0321494	0.0511787	0.156419	0.0325678	0.0216116	0.161281	0.121004	0.143914	0.0279898	0.184738
CL4498.Contig2_All	0.0371501	0.298299	0.513066	0.0153376	0.0141898	0.013559	0.0179891	0.012957	0.0148715	0.0171562	0.0147265	0.0306988
CL450.Contig1_All	0.702097	0.0224452	0.0274634	0.0153844	0.011888	0.0251504	0.103583	0.0122278	0.0130076	0.0135636	0.0390823	0.0141073
CL4508.Contig1_All	0.0252784	0.341751	0.477755	0.0149196	0.0163223	0.0136783	0.0146772	0.0139565	0.0155076	0.0176602	0.0126775	0.0358164
CL4511.Contig1_All	0.0623716	0.0103742	0.0106473	0.0146462	0.0120534	0.0339156	0.602284	0.0140949	0.0131971	0.0137668	0.202089	0.0105595
CL4528.Contig2_All	0.0139593	0.0248569	0.0178817	0.024022	0.280294	0.0189672	0.0143251	0.148231	0.051773	0.227984	0.0199934	0.157713
CL4528.Contig3_All	0.147693	0.0757758	0.072449	0.0386917	0.076766	0.0560572	0.126116	0.0610524	0.0437331	0.0898743	0.127189	0.0846023
CL4529.Contig13_All	0.0163785	0.016284	0.0136607	0.0340658	0.158637	0.0404003	0.0215214	0.462484	0.07451	0.0874291	0.0354142	0.0392157
CL4534.Contig2_All	0.0288356	0.022131	0.018655	0.0547708	0.105662	0.05917	0.0430232	0.292992	0.101333	0.13061	0.0951799	0.0476369
CL4550.Contig3_All	0.107052	0.0766278	0.0896373	0.0758865	0.0619975	0.17148	0.0982806	0.0623903	0.0694985	0.05279	0.0756418	0.058717
CL4550.Contig4_All	0.00255292	0.0365884	0.948273	0.00140244	0.00119664	0.00120696	0.00134948	0.00110131	0.00134245	0.00135511	0.00111128	0.00252009
CL4559.Contig11_All	0.0577566	0.031286	0.0303611	0.0573568	0.0818444	0.225329	0.10175	0.0975306	0.0674306	0.0628442	0.143244	0.0432665
CL456.Contig4_All	0.0427131	0.0215484	0.0204166	0.117174	0.0384308	0.324302	0.07941	0.0681129	0.097193	0.0399969	0.123327	0.0273742
CL4561.Contig5_All	0.0286743	0.0475551	0.0375451	0.030438	0.313565	0.0352757	0.0285548	0.105344	0.0487528	0.135334	0.0359885	0.152973
CL4565.Contig1_All	0.211305	0.0633275	0.0683655	0.115717	0.0317798	0.0924855	0.140047	0.040359	0.0658011	0.0395568	0.0905636	0.0406925
CL457.Contig1_All	0.100838	0.0234262	0.0231786	0.0259035	0.0316273	0.0507508	0.270998	0.0335908	0.0264322	0.0368472	0.349658	0.0267498
CL4574.Contig1_All	0.134034	0.170406	0.214694	0.0859616	0.0326237	0.0568022	0.0657922	0.0368243	0.0591613	0.0399019	0.0490718	0.0547268
CL4574.Contig2_All	0.0635151	0.0857013	0.0804354	0.290521	0.0367499	0.0738649	0.0495486	0.0490619	0.127366	0.0437562	0.0453271	0.0541528
CL4576.Contig4_All	0.0790159	0.0428689	0.0446502	0.0624411	0.0690324	0.246468	0.111493	0.0731227	0.0644125	0.0544181	0.104989	0.0470869
CL4577.Contig2_All	0.00674686	0.00819045	0.0064124	0.00974806	0.603367	0.0100601	0.00792621	0.131998	0.0194877	0.151395	0.0128061	0.0318617
CL4577.Contig4_All	0.00521643	0.00643827	0.00511929	0.00666038	0.796721	0.00764177	0.00602343	0.0568202	0.0122943	0.064338	0.0092246	0.0235026
CL4579.Contig1_All	0.210948	0.124229	0.196134	0.0422281	0.0405237	0.0617079	0.093163	0.0369375	0.0387343	0.0415463	0.0595543	0.0542939
CL4579.Contig2_All	0.033813	0.215146	0.115262	0.0396715	0.0698581	0.0299341	0.0257962	0.0538044	0.0540244	0.0734327	0.0272411	0.262016
CL4584.Contig3_All	0.107097	0.145964	0.181752	0.12541	0.0360991	0.0757998	0.0638273	0.0420862	0.076424	0.0410867	0.0488819	0.0555723
CL4584.Contig4_All	0.242668	0.0464112	0.0542745	0.0855512	0.0268752	0.129849	0.184258	0.0331981	0.0499557	0.0302378	0.0862958	0.0304259
CL459.Contig2_All	0.0760426	0.0131999	0.0137962	0.0175837	0.015787	0.047738	0.572804	0.0177888	0.0161194	0.0169879	0.178846	0.0133058
CL4596.Contig1_All	0.0320021	0.316191	0.124757	0.0337284	0.0491436	0.0237063	0.0229549	0.0407188	0.0433621	0.0613772	0.0239638	0.228095
CL4596.Contig2_All	0.20394	0.166196	0.270452	0.0360606	0.0291587	0.0380748	0.0668044	0.0280241	0.0319919	0.0348959	0.0454821	0.048919
CL4596.Contig3_All	0.0689872	0.00842948	0.00896826	0.0132766	0.0078925	0.0303776	0.749512	0.00955319	0.0105089	0.00904767	0.0759184	0.00752816
CL4606.Contig1_All	0.0437021	0.323631	0.153421	0.0286524	0.0494584	0.0244008	0.0290152	0.0379419	0.0348086	0.063803	0.0293614	0.181804
CL4609.Contig1_All	0.0657523	0.297036	0.26535	0.027719	0.041532	0.0283325	0.0377418	0.0326451	0.0305048	0.0476651	0.0336124	0.0921087
CL4618.Contig2_All	0.0284713	0.0209869	0.0188212	0.340326	0.0334193	0.105318	0.0383762	0.0673175	0.228629	0.0378311	0.05275	0.027754
CL462.Contig1_All	0.00949858	0.0117042	0.00927096	0.0107828	0.660799	0.0125597	0.010806	0.0740824	0.0189347	0.121027	0.0164941	0.044041
CL463.Contig7_All	0.028016	0.0260578	0.0226908	0.050406	0.185341	0.078634	0.0375033	0.271841	0.0916912	0.0960152	0.0578583	0.0539447
CL4641.Contig2_All	0.0269675	0.0308342	0.0262799	0.0574371	0.187432	0.070033	0.0324293	0.248786	0.114027	0.0951742	0.0448524	0.065748
CL4643.Contig1_All	0.0118624	0.0131721	0.010312	0.0193851	0.187332	0.0179549	0.0144718	0.316359	0.0410148	0.296777	0.0253355	0.0460225
CL4643.Contig2_All	0.0104417	0.012422	0.00945506	0.0136068	0.13199	0.0125819	0.0119793	0.0993295	0.0254862	0.60096	0.020215	0.0515319
CL4645.Contig1_All	0.134532	0.158512	0.371359	0.0416347	0.0265404	0.0441322	0.0551455	0.0264378	0.0339702	0.0291197	0.0370163	0.0416008
CL4665.Contig2_All	0.0217782	0.0213249	0.0178634	0.023907	0.411002	0.0336446	0.0275491	0.157475	0.040054	0.142455	0.0451072	0.0578398
CL4668.Contig2_All	0.0217499	0.0447122	0.0316861	0.022523	0.216702	0.0219838	0.0203727	0.0760332	0.0367098	0.170144	0.0260935	0.31129
CL4671.Contig1_All	0.0419321	0.025181	0.024547	0.429537	0.0247966	0.156474	0.0516923	0.0393358	0.103107	0.0274714	0.0516071	0.0243197
CL4671.Contig2_All	0.0115484	0.012665	0.0102769	0.0138786	0.590486	0.0171391	0.0139776	0.117472	0.0247749	0.124295	0.0225755	0.0409117
CL4676.Contig1_All	0.0440957	0.0857376	0.0600024	0.136252	0.061335	0.0464668	0.0385242	0.0852179	0.18144	0.0950071	0.0457659	0.120155
CL4687.Contig1_All	0.033864	0.265387	0.113317	0.0414187	0.052786	0.0262456	0.0248166	0.0469627	0.0540712	0.0698812	0.026412	0.244837
CL4690.Contig1_All	0.067073	0.125188	0.131875	0.10266	0.06545	0.0978805	0.0540873	0.0677815	0.0985548	0.058138	0.0487857	0.0825253
CL4690.Contig2_All	0.0298689	0.0638155	0.0407074	0.0347684	0.0852872	0.0244203	0.0263457	0.0738114	0.0544429	0.202997	0.0345891	0.328947
CL4700.Contig2_All	0.0620405	0.0185361	0.0183798	0.0280616	0.0328748	0.0832727	0.212093	0.0379255	0.0289365	0.0333625	0.421794	0.0227229
CL4700.Contig3_All	0.0249026	0.0483119	0.035432	0.0869579	0.0983991	0.0411534	0.0245469	0.144209	0.241786	0.102539	0.0309753	0.120786
CL472.Contig1_All	0.101939	0.0121155	0.013233	0.014979	0.011687	0.0393991	0.672231	0.0130213	0.0128834	0.0126001	0.0851684	0.0107434
CL4725.Contig2_All	0.0100403	0.0156103	0.0117231	0.0165431	0.489224	0.014764	0.010795	0.144126	0.0351746	0.159736	0.0155441	0.0767192
CL4733.Contig2_All	0.0245137	0.0293949	0.0246843	0.0862297	0.109478	0.0695293	0.0287947	0.224965	0.226393	0.0786681	0.0391029	0.0582462
CL4733.Contig3_All	0.022264	0.0269773	0.0224673	0.0955062	0.0872296	0.0621967	0.0259417	0.196676	0.302599	0.070353	0.035254	0.0525358
CL4733.Contig4_All	0.0177296	0.0168632	0.0153734	0.728172	0.0136367	0.0361296	0.0177507	0.0215204	0.0823712	0.016	0.0185122	0.0159409
CL4748.Contig2_All	0.167431	0.013254	0.014398	0.0166012	0.0108267	0.0326676	0.615279	0.0124811	0.0134601	0.0126106	0.0799743	0.0110164
CL475.Contig1_All	0.00249419	0.037967	0.947248	0.00136171	0.00116841	0.00116841	0.00131577	0.00107444	0.00130633	0.00132918	0.00108559	0.00248053
CL475.Contig2_All	0.135366	0.0677534	0.0828918	0.0747031	0.0479838	0.188957	0.120028	0.0509762	0.0610869	0.0438266	0.0789581	0.047469
CL4750.Contig2_All	0.00870163	0.0101595	0.00798172	0.0123434	0.479963	0.0128346	0.0103715	0.167581	0.0244123	0.210129	0.0172065	0.0383157
CL4751.Contig3_All	0.0175643	0.0241702	0.0192731	0.019508	0.510863	0.0233368	0.0189692	0.0973738	0.0329929	0.125423	0.0262964	0.0842292
CL4751.Contig4_All	0.0187777	0.0195828	0.0152297	0.0224178	0.142645	0.0217489	0.0224323	0.132561	0.0394363	0.457631	0.0405086	0.0670285
CL4752.Contig3_All	0.013476	0.721951	0.17693	0.00843031	0.00849971	0.00664288	0.00769354	0.00759732	0.00878772	0.0104284	0.0069149	0.0226474
CL4762.Contig1_All	0.0485526	0.0260697	0.0230999	0.074512	0.0616799	0.0923324	0.0882541	0.112862	0.0921344	0.0809915	0.257866	0.0416457
CL4763.Contig4_All	0.00608833	0.105488	0.857985	0.00351404	0.00282738	0.00287458	0.00321531	0.00265089	0.00332427	0.00327043	0.0026651	0.0060974
CL4772.Contig1_All	0.00932258	0.795936	0.128354	0.00635289	0.00651402	0.00495572	0.00548744	0.00577906	0.00671561	0.00784562	0.0049849	0.0177513
CL4773.Contig3_All	0.0468902	0.0520988	0.0477638	0.0680029	0.152198	0.112238	0.0530173	0.137949	0.0975201	0.0885732	0.0622416	0.0815073
CL4784.Contig2_All	0.0142523	0.0148203	0.0121754	0.0177691	0.50093	0.0227504	0.0177973	0.16281	0.0319165	0.130999	0.0294525	0.0443269
CL4791.Contig2_All	0.141969	0.186273	0.242894	0.0341831	0.0432868	0.0405761	0.0666776	0.0363658	0.0347087	0.0488987	0.0514939	0.0726736
CL4795.Contig1_All	0.022682	0.021679	0.0174062	0.052388	0.100107	0.0394047	0.0293793	0.324929	0.119255	0.163757	0.0546849	0.0543287
CL4805.Contig1_All	0.0388807	0.0315621	0.0300897	0.547327	0.0222401	0.0704466	0.0376066	0.0333115	0.0998592	0.0261733	0.0360309	0.0264726
CL4810.Contig1_All	0.0154084	0.0184779	0.0139364	0.0240155	0.115943	0.0191784	0.0176115	0.1546	0.0479118	0.472689	0.0297501	0.0704774
CL4813.Contig2_All	0.0126143	0.493826	0.413242	0.00881798	0.00778649	0.00696261	0.00726991	0.00712571	0.0088154	0.00890563	0.00633408	0.0182994
CL4826.Contig2_All	0.0504949	0.0930145	0.0796098	0.261305	0.0419353	0.0643545	0.0408033	0.0558757	0.157601	0.0493422	0.0400386	0.0656262
CL4828.Contig2_All	0.0245731	0.0668826	0.0454865	0.029846	0.151592	0.0264636	0.0218778	0.0767726	0.048566	0.118272	0.0261087	0.36356
CL4829.Contig1_All	0.0204719	0.558565	0.274581	0.0177633	0.0135648	0.0123372	0.0122592	0.013009	0.0174917	0.0159822	0.0109457	0.0330284
CL4832.Contig1_All	0.0648596	0.159999	0.146592	0.156001	0.0422385	0.0630571	0.0458521	0.0506216	0.107589	0.048926	0.0414632	0.072801
CL4832.Contig2_All	0.0582139	0.257128	0.225517	0.0850596	0.0359399	0.0442288	0.0374665	0.0396234	0.0696111	0.042363	0.033324	0.0715244
CL4832.Contig3_All	0.0707705	0.0432433	0.0465539	0.0870295	0.0483019	0.336923	0.0843402	0.0575923	0.0729219	0.0413679	0.0710399	0.0399155
CL4832.Contig4_All	0.184588	0.0171766	0.0194271	0.0218891	0.014134	0.056483	0.543789	0.0160296	0.0174537	0.0152847	0.0799658	0.0137787
CL4832.Contig6_All	0.0523018	0.302275	0.325265	0.0516608	0.0260693	0.031987	0.0304484	0.0274839	0.0431174	0.030793	0.0258458	0.0527528
CL484.Contig5_All	0.473784	0.026666	0.029455	0.0222769	0.0177647	0.0354259	0.231311	0.0189027	0.0193235	0.02138	0.083556	0.0201545
CL4841.Contig4_All	0.0142033	0.0150699	0.0132191	0.623004	0.0169223	0.0369471	0.0152655	0.0296143	0.181626	0.0188572	0.0176358	0.017635
CL4842.Contig2_All	0.0882429	0.0768785	0.0882239	0.11484	0.0526787	0.187373	0.0784822	0.0598413	0.088462	0.0475668	0.062737	0.0546743
CL4842.Contig3_All	0.0403953	0.0482598	0.044435	0.180894	0.0639337	0.131498	0.0426963	0.0913295	0.199148	0.0547892	0.0462391	0.0563824
CL4845.Contig1_All	0.0206874	0.0489409	0.0322305	0.0411587	0.115437	0.0250326	0.0193986	0.109273	0.0860593	0.162862	0.0250733	0.313847
CL4849.Contig2_All	0.0658673	0.164993	0.564631	0.0220162	0.018559	0.0230421	0.029476	0.0171766	0.0200518	0.020393	0.0216217	0.0321722
CL4851.Contig3_All	0.23652	0.0386747	0.0390019	0.0332304	0.0327352	0.0487876	0.250881	0.0345039	0.0316312	0.0420085	0.176159	0.0358668
CL4851.Contig4_All	0.511504	0.0241579	0.0276546	0.0196021	0.0161127	0.034802	0.226223	0.016801	0.017003	0.0184931	0.0698889	0.0177576
CL4862.Contig1_All	0.053114	0.0633864	0.0594136	0.0722819	0.132738	0.115009	0.0563458	0.11821	0.0965461	0.0840337	0.0616791	0.0872427
CL4865.Contig3_All	0.0284566	0.139002	0.069974	0.0275598	0.058766	0.0206626	0.0216811	0.0441041	0.038318	0.0848626	0.0243849	0.442229
CL4866.Contig1_All	0.0231297	0.0329374	0.0241961	0.060208	0.101516	0.0321946	0.0247984	0.197353	0.154774	0.205491	0.0371362	0.106267
CL4880.Contig1_All	0.0138669	0.0194083	0.015337	0.0162953	0.576884	0.0188436	0.0150132	0.0892725	0.0283776	0.113757	0.0210213	0.0719237
CL4890.Contig2_All	0.0425846	0.0769177	0.0524442	0.0316254	0.101778	0.0285044	0.0364978	0.0698784	0.0446314	0.196064	0.0468516	0.272223
CL4909.Contig1_All	0.0531382	0.0283742	0.0262013	0.226496	0.0383554	0.146072	0.0815857	0.0677782	0.135854	0.0468548	0.115321	0.0339698
CL4912.Contig1_All	0.0168683	0.0170909	0.013969	0.0190167	0.439149	0.024123	0.0210402	0.149411	0.0329603	0.178147	0.0358077	0.0524173
CL4913.Contig1_All	0.280666	0.0952094	0.127448	0.037691	0.0411857	0.0586156	0.118516	0.0369642	0.0357024	0.0434254	0.0723618	0.0522147
CL4915.Contig2_All	0.0778213	0.019671	0.0205524	0.0412802	0.0253048	0.226525	0.293958	0.0321651	0.0340242	0.0255632	0.183121	0.0200132
CL4920.Contig3_All	0.0524061	0.102225	0.0893502	0.0522551	0.141553	0.0634994	0.0466362	0.0927336	0.0705786	0.0953163	0.0493017	0.144145
CL4927.Contig1_All	0.0950411	0.241591	0.361983	0.0389411	0.0241804	0.0307474	0.0416283	0.0246575	0.0328412	0.0300958	0.0319223	0.0463715
CL4929.Contig1_All	0.0259614	0.0350303	0.0300931	0.295683	0.0391931	0.0628574	0.0262878	0.063379	0.309578	0.0401625	0.0296509	0.0421241
CL4936.Contig1_All	0.0796216	0.0454307	0.0385104	0.0507619	0.0760539	0.0543282	0.101654	0.0871955	0.0619003	0.131066	0.199115	0.0743622
CL4936.Contig2_All	0.0772158	0.0355395	0.0312917	0.0461171	0.0615865	0.056483	0.119528	0.0741838	0.0537401	0.0945719	0.295909	0.0538338
CL4942.Contig3_All	0.0236457	0.0313618	0.0245837	0.181565	0.0419675	0.0397533	0.0245094	0.0788332	0.414353	0.0571063	0.0318335	0.0504871
CL4942.Contig4_All	0.03717	0.0252578	0.0221824	0.147837	0.0568218	0.11273	0.056686	0.130953	0.199541	0.0679422	0.103257	0.0396206
CL4948.Contig3_All	0.0032981	0.0548508	0.925227	0.00184903	0.00158103	0.0015712	0.00175419	0.00145535	0.00177685	0.00179969	0.00145397	0.00338265
CL4952.Contig2_All	0.0420636	0.0439411	0.0335078	0.0359931	0.114911	0.0337594	0.0447636	0.10092	0.0532948	0.298224	0.0729299	0.125691
CL4952.Contig5_All	0.00810465	0.0111488	0.00839144	0.0108359	0.376892	0.0103049	0.00892876	0.0907861	0.0209034	0.382691	0.0138215	0.0571923
CL4955.Contig1_All	0.0139955	0.0321989	0.0214188	0.018693	0.129949	0.0149936	0.013076	0.0644883	0.0336724	0.160139	0.0170522	0.480323
CL4955.Contig2_All	0.0931006	0.0653924	0.069866	0.0622631	0.0864027	0.153983	0.101232	0.078144	0.0668954	0.0661175	0.090432	0.0661716
CL4962.Contig2_All	0.00475539	0.00611136	0.00475871	0.0059896	0.780899	0.00645719	0.00538349	0.0505937	0.011126	0.0900641	0.0082947	0.0255669
CL4962.Contig3_All	0.00848883	0.01076	0.00832332	0.0102164	0.568414	0.0108537	0.00958905	0.0802117	0.0186515	0.212805	0.0150314	0.0466545
CL4966.Contig1_All	0.115119	0.0190962	0.0207832	0.0254085	0.0204671	0.0822958	0.500873	0.0228638	0.0221794	0.0209938	0.132281	0.0176389
CL4967.Contig1_All	0.02851	0.0218464	0.0195088	0.224216	0.0432946	0.126589	0.039569	0.0947244	0.267674	0.0453795	0.0572548	0.0314326
CL4967.Contig2_All	0.032669	0.0412467	0.0356317	0.100386	0.112277	0.0935857	0.0366166	0.163693	0.19048	0.0781046	0.0453235	0.0699858
CL4973.Contig1_All	0.0798484	0.0222461	0.0211605	0.0404601	0.0281505	0.0593405	0.195126	0.0372922	0.0371262	0.0370693	0.416494	0.0256862
CL4974.Contig3_All	0.0455011	0.435195	0.19454	0.0268618	0.0314681	0.021187	0.0269476	0.0276236	0.0294585	0.0424477	0.0255934	0.0931766
CL4975.Contig1_All	0.0194934	0.054334	0.0347276	0.0332818	0.106419	0.022366	0.0176095	0.0809475	0.062341	0.123566	0.0218145	0.4231
CL4992.Contig3_All	0.0527256	0.027127	0.0238354	0.0449987	0.0699819	0.0615444	0.0935028	0.0958287	0.0575103	0.098801	0.327731	0.0464131
CL4993.Contig2_All	0.016074	0.015349	0.0133071	0.544551	0.0194655	0.0404112	0.0182958	0.0367494	0.230524	0.0230525	0.0227464	0.0194736
CL4993.Contig3_All	0.0734959	0.159819	0.149244	0.154739	0.0400284	0.0623075	0.0498343	0.0483587	0.100471	0.0481665	0.0441311	0.0694045
CL4997.Contig3_All	0.00388171	0.00526437	0.00410254	0.00510363	0.840034	0.00549816	0.00432227	0.0405936	0.00958137	0.0534493	0.00640225	0.0217671
CL50.Contig9_All	0.0591169	0.252044	0.215591	0.0890131	0.0366631	0.0449462	0.0382389	0.0407383	0.0724982	0.043647	0.0342076	0.0732957
CL5001.Contig1_All	0.0323692	0.0148595	0.0152054	0.0713507	0.0178222	0.649395	0.0512097	0.0261136	0.0425151	0.0175756	0.0467827	0.0148016
CL5009.Contig3_All	0.0118154	0.113983	0.823713	0.00531528	0.00479378	0.00480389	0.00588063	0.00436225	0.00510405	0.0055211	0.00475307	0.00995463
CL5010.Contig1_All	0.0067717	0.00851778	0.0067929	0.00859358	0.755997	0.0099919	0.00774636	0.0665746	0.0157034	0.0712556	0.0116039	0.0304511
CL5010.Contig2_All	0.0178389	0.0221036	0.0181563	0.0264856	0.434291	0.0323031	0.0206934	0.179704	0.0495559	0.106283	0.0296272	0.0629584
CL5021.Contig2_All	0.0373055	0.0239472	0.021434	0.089511	0.0745414	0.146997	0.0631067	0.169289	0.130906	0.0738566	0.129458	0.0396471
CL5023.Contig1_All	0.0312004	0.034325	0.0259683	0.0311604	0.117597	0.0282748	0.0340401	0.105344	0.0493262	0.373368	0.0567415	0.112654
CL5023.Contig2_All	0.0299584	0.0347441	0.0259724	0.0303448	0.115293	0.026911	0.0320074	0.101099	0.0483169	0.382925	0.0520295	0.120399
CL5023.Contig3_All	0.0207913	0.0221114	0.0172311	0.0416179	0.112745	0.0308586	0.0253446	0.27987	0.0917456	0.247553	0.0450852	0.0650469
CL5024.Contig2_All	0.0173303	0.020314	0.0166927	0.0452337	0.149837	0.0420725	0.0209729	0.400413	0.117448	0.0885656	0.0311208	0.0499999
CL5031.Contig3_All	0.0577422	0.0280702	0.0262784	0.192301	0.0377298	0.167709	0.0950652	0.0648247	0.118026	0.0453944	0.133951	0.0329081
CL5039.Contig1_All	0.0690553	0.028987	0.0283919	0.194445	0.0315512	0.214747	0.110214	0.0494639	0.0925283	0.036522	0.114736	0.0293578
CL5044.Contig1_All	0.379025	0.0918386	0.131054	0.03339	0.0296769	0.0450245	0.0993549	0.0282009	0.0298168	0.0336322	0.0574734	0.0415127
CL5056.Contig3_All	0.0553084	0.0332695	0.0348668	0.152312	0.0323728	0.381116	0.0657383	0.0448292	0.0830259	0.0311054	0.0564466	0.0296092
CL5061.Contig2_All	0.0332915	0.0377786	0.0329333	0.0629114	0.181372	0.086648	0.0394178	0.196699	0.109997	0.0943009	0.0517116	0.0729394
CL5066.Contig2_All	0.0368809	0.0332882	0.0272108	0.0290273	0.204644	0.0365195	0.0446087	0.117872	0.0438056	0.256968	0.0775879	0.0915869
CL5075.Contig1_All	0.0861925	0.126627	0.130167	0.183868	0.0382143	0.0749567	0.0583767	0.0473115	0.100168	0.0451852	0.0491424	0.0597904
CL5079.Contig7_All	0.206009	0.141026	0.270094	0.0477013	0.0278689	0.0506691	0.0715722	0.0285842	0.037321	0.0314705	0.0451081	0.0425756
CL5085.Contig9_All	0.0641981	0.0257666	0.0262242	0.0509713	0.0450241	0.330291	0.136542	0.0553968	0.0496806	0.0394508	0.146647	0.0298085
CL5098.Contig1_All	0.0365474	0.190739	0.107183	0.0300457	0.0738603	0.0266244	0.0272725	0.0489794	0.0401413	0.0816173	0.0290643	0.307926
CL5099.Contig2_All	0.00154358	0.0188551	0.97248	0.000794069	0.000669122	0.000688698	0.000793311	0.00061869	0.000752975	0.00076433	0.000645901	0.00139424
CL5103.Contig3_All	0.0460251	0.0270849	0.024038	0.122987	0.0566677	0.116604	0.076413	0.115769	0.142495	0.0713834	0.159578	0.0409556
CL5108.Contig1_All	0.0555531	0.00905529	0.00942657	0.012842	0.010473	0.0333462	0.681568	0.0121523	0.0114565	0.0115778	0.14351	0.00904006
CL5109.Contig1_All	0.145516	0.16422	0.367403	0.0332983	0.027599	0.0380681	0.0557951	0.0258905	0.0296307	0.0305167	0.0378571	0.0442058
CL5109.Contig2_All	0.0176953	0.0594699	0.0361055	0.0190192	0.0731985	0.0158045	0.0148531	0.0423788	0.0293543	0.0834931	0.0175366	0.591091
CL5113.Contig2_All	0.00207696	0.0300315	0.957749	0.00113291	0.000960416	0.000971177	0.00109237	0.000885932	0.00108201	0.0010921	0.000898712	0.00202679
CL5113.Contig3_All	0.0176583	0.103968	0.812468	0.00739164	0.00598671	0.0067101	0.00831954	0.00560812	0.00679854	0.00688716	0.00648049	0.0117229
CL5114.Contig1_All	0.315805	0.118091	0.189765	0.0369248	0.0280881	0.0436562	0.0832125	0.0275045	0.0315716	0.0325328	0.0504216	0.0424272
CL5116.Contig1_All	0.0360452	0.0239198	0.0211837	0.0577059	0.109521	0.10301	0.0605665	0.219565	0.090579	0.0967044	0.136641	0.0445579
CL512.Contig1_All	0.0222079	0.0274769	0.0203453	0.0322141	0.106674	0.0243221	0.0243142	0.130149	0.05933	0.411819	0.0397938	0.101355
CL5120.Contig1_All	0.0887255	0.0211668	0.0204174	0.0308472	0.0258158	0.0488394	0.233168	0.0316113	0.0292038	0.0334509	0.412948	0.0238061
CL5121.Contig2_All	0.0187629	0.0383478	0.0259693	0.0362907	0.128855	0.0229333	0.0182531	0.125559	0.0788143	0.222417	0.0247526	0.259045
CL5127.Contig1_All	0.247709	0.0275648	0.0293067	0.0409965	0.0203489	0.0614731	0.344632	0.0248537	0.0303385	0.0249863	0.125613	0.0221769
CL5127.Contig2_All	0.0425868	0.0144211	0.0134954	0.021734	0.0261477	0.0388455	0.107732	0.0319899	0.0235897	0.0324911	0.627353	0.0196133
CL5129.Contig1_All	0.0482961	0.183363	0.140007	0.107841	0.0554165	0.0542036	0.0367936	0.0608254	0.111583	0.0593202	0.0360712	0.10628
CL5130.Contig3_All	0.0437271	0.326634	0.14473	0.0304575	0.0474207	0.0242696	0.0290054	0.0383349	0.0368063	0.0651809	0.0296634	0.18377
CL5136.Contig1_All	0.0147476	0.0301283	0.0201968	0.0182872	0.12102	0.0147241	0.0139715	0.0654176	0.0322796	0.255597	0.0189688	0.394662
CL5145.Contig1_All	0.135614	0.014477	0.0161465	0.020067	0.0125682	0.0546614	0.611692	0.0145218	0.0158895	0.0135974	0.078768	0.0119977
CL5155.Contig3_All	0.058233	0.0236111	0.0219343	0.0752002	0.0389258	0.111607	0.12731	0.0629154	0.0694646	0.0486092	0.331532	0.0306573
CL5158.Contig1_All	0.154284	0.0381764	0.0410549	0.036121	0.0453589	0.0933784	0.264611	0.0438821	0.035926	0.0440019	0.165615	0.0375899
CL5158.Contig2_All	0.535737	0.060752	0.0793745	0.0286584	0.0206699	0.0353507	0.0913531	0.0210788	0.0239774	0.0248278	0.049147	0.0290735
CL5158.Contig3_All	0.222745	0.155569	0.241033	0.0445754	0.0281784	0.0426096	0.071433	0.0288442	0.0364292	0.0343303	0.0475751	0.0466778
CL5158.Contig4_All	0.0331785	0.0555973	0.0391187	0.0888262	0.0808496	0.0388262	0.0321952	0.122489	0.175352	0.150823	0.0435265	0.139218
CL5159.Contig1_All	0.0663028	0.039826	0.0352616	0.195776	0.0451196	0.0909407	0.0839506	0.0748281	0.141308	0.0633464	0.115797	0.0475442
CL5172.Contig1_All	0.00936468	0.0115596	0.00930478	0.011809	0.684702	0.0141554	0.0107839	0.087274	0.0213436	0.0846712	0.0160717	0.0389599
CL5191.Contig1_All	0.0278624	0.336062	0.46177	0.0167978	0.0184779	0.0155053	0.0163613	0.0157607	0.0175021	0.019765	0.0141505	0.0399843
CL5196.Contig2_All	0.0319158	0.0962157	0.066829	0.0423007	0.135664	0.0364398	0.027747	0.0856359	0.066321	0.105387	0.0315435	0.274001
CL5198.Contig1_All	0.0203899	0.0337014	0.0235838	0.0209089	0.128938	0.0183717	0.0197946	0.0731045	0.0343722	0.372411	0.028184	0.226239
CL5198.Contig2_All	0.0220561	0.0333769	0.026325	0.0654971	0.145566	0.0457095	0.0239011	0.236615	0.181564	0.10246	0.0319014	0.0850282
CL5207.Contig1_All	0.0618254	0.0219934	0.0205234	0.0279546	0.0417536	0.0495894	0.136121	0.0464497	0.0314898	0.0510554	0.480475	0.0307701
CL5211.Contig1_All	0.416268	0.0453315	0.0592965	0.0387758	0.0238624	0.0757761	0.167052	0.0254459	0.0299773	0.0252471	0.0660012	0.0269666
CL5221.Contig1_All	0.0294574	0.0297543	0.0229726	0.0330911	0.118627	0.0299423	0.0342525	0.127212	0.0543922	0.368027	0.0614448	0.0908273
CL5223.Contig1_All	0.163399	0.10287	0.116142	0.132749	0.034668	0.081634	0.0921893	0.0424021	0.0747793	0.0425024	0.0662077	0.050457
CL5223.Contig2_All	0.0204798	0.0328006	0.024917	0.108122	0.0590847	0.0364398	0.0209816	0.110459	0.421564	0.0707724	0.0272205	0.0671582
CL5225.Contig4_All	0.0125157	0.458566	0.452518	0.00866401	0.00725726	0.00672252	0.00709726	0.00674464	0.00850555	0.00839759	0.00613689	0.0168748
CL5227.Contig1_All	0.0810242	0.0361522	0.0399271	0.1133	0.0303111	0.374032	0.0951592	0.0395435	0.0643926	0.0299681	0.0672023	0.0289883
CL5229.Contig1_All	0.0149495	0.0159682	0.0126182	0.0174896	0.284057	0.0191068	0.0180597	0.140694	0.0312372	0.357567	0.0315093	0.0567438
CL524.Contig1_All	0.296998	0.0173751	0.0197006	0.0203372	0.0128069	0.0423154	0.46076	0.0144826	0.0160684	0.0144537	0.0714065	0.0132954
CL524.Contig10_All	0.166162	0.0378813	0.0439875	0.0516179	0.0328775	0.191541	0.232026	0.0367694	0.0411681	0.0319623	0.10384	0.0301671
CL5242.Contig1_All	0.0748506	0.169279	0.537743	0.027168	0.0180215	0.0253649	0.0319038	0.0177696	0.0229083	0.0205345	0.0229824	0.0314741
CL5248.Contig3_All	0.0496246	0.371789	0.168245	0.0394209	0.0373421	0.0263221	0.0311164	0.0356978	0.0428066	0.0531511	0.0305605	0.113923
CL5253.Contig1_All	0.0311176	0.224086	0.610081	0.0129805	0.0134012	0.012557	0.0157578	0.0117278	0.0128901	0.0151456	0.0128186	0.0274372
CL526.Contig3_All	0.0436802	0.0231668	0.0209112	0.0559911	0.0717125	0.10609	0.0865682	0.122921	0.0733728	0.0772294	0.28006	0.0382968
CL5260.Contig1_All	0.022038	0.025496	0.0213281	0.0276088	0.420898	0.0374624	0.0258823	0.153685	0.047459	0.113187	0.0370745	0.0678809
CL5266.Contig1_All	0.0530176	0.077454	0.0729203	0.10183	0.0944823	0.115217	0.0512849	0.0995796	0.123937	0.0715157	0.0526664	0.0860949
CL5266.Contig2_All	0.15426	0.0569996	0.0656909	0.145532	0.0316906	0.161956	0.124052	0.0404697	0.0709611	0.0350756	0.0766717	0.0366404
[truncated: 5,639 more rows]

## Sheet: Table S3
Supplemental Table S3-Expression levels of unigenes homologous to AeHGO in different cell lines.
geneID	SP_FPKM	W13_FPKM	W12_FPKM	W24_FPKM	W36_FPKM	E value
Unigene18140_All	392.78	225.629	500.35	610.081	427.561	0
CL6050.Contig1_All	0.2699	0.3604	0.4176	0.2716	0.0437	0
CL6050.Contig2_All	0.1911	0.6221	0.3549	0.3366	0.0465	0
CL6050.Contig3_All	0.6123	0.7077	0.6998	0.4266	0.1374	0
CL6050.Contig4_All	0.1475	0.591	0.7762	0.3464	0.0478	0
CL6050.Contig5_All	4.3002	1.9878	1.5357	0	0.6432	0
CL6050.Contig6_All	1.3103	0.6319	0.4055	0.5861	0.0472	0
CL10117.Contig1_All	0	1.1212	0.93	0.2372	0	4e-160
CL10117.Contig3_All	0	0.7436	0.3939	0.9607	0.2062	1e-158
CL8863.Contig2_All	11.5492	3.9229	6.2476	2.8805	4.4916	8e-124
CL8863.Contig1_All	0.7142	0.6642	0.4263	0.4621	0.4464	6e-123
CL7671.Contig1_All	5.5125	10.6681	13.9671	9.7792	9.1295	4e-103
CL7671.Contig2_All	3.7297	7.6556	11.2014	9.5924	4.6559	6e-103
CL3205.Contig1_All	7.5673	12.2224	8.862	8.3019	3.7782	5e-100
CL8863.Contig3_All	0.7077	0.5998	1.3142	0.3287	0.3176	5e-99
CL10117.Contig2_All	0	2.2509	1.2274	0.5322	0.3856	6e-73
Unigene45212_All	19.4293	21.1376	20.2176	24.0714	17.0666	5e-70
Unigene18495_All	4.5627	4.57	1.4122	1.7858	1.9717	4e-44
Unigene35510_All	14.5992	11.0052	10.8444	16.2393	6.8731	2e-23
Unigene43623_All	23.6379	6.6765	7.4925	6.5321	14.412	9e-18
Unigene61762_All	0	0	0.5393	2.0459	0.8471	2e-15
CL13515.Contig1_All	2.1756	2.4385	2.3568	2.1374	0.9066	3e-14
[truncated: 6 more rows]
